# Supplementary material for: Malaria care-seeking behaviour among HIV-infected patients receiving antiretroviral treatment in South-Eastern Nigeria: A cross-sectional study
Source: PLoS One. 2019 May 9;14(5):e0213742. doi: 10.1371/journal.pone.0213742 (PMC6508638; doi:10.1371/journal.pone.0213742)
Supplement: S1 Table — (XLSX) [file pone.0213742.s002.xlsx]

## Sheet: Sheet1
Marital Status	Educational Attainment	Occupation	HIV_confirmed	Duration of HIV Infection	ART Regimen	ART_venue	Frequency of Malaria	Malaria Symptoms	Action Taken with Malaria Symptoms	Who Prescribes Malaria Drugs	Source of Malaria Drugs	Malaria Treatment Regimen	Type of ACT	Completed Dosage	Takes Anti-malarials with ART	Adverse Reactions with ART & Antimalarials	Recommendations for Improving Treatment	Male Gender	Age Categories	Urban Residence	Receiving ART	Knew ART regimen	Method of Confirmation	Reasons for Non-confirmation	Receives Drugs from Formal Sector	Formal Drug Prescriber	Formal Malaria Confirmation	Self Treatment	Uses ACT for treatment	Experienced Adverse Reaction
Single	Secondary	Trading/Business	1	1-5 yrs		IMSP	Monthly	Fever & Headache	Go to HIV/AIDS care center	Self	Licensed pharmacy	Antipyretics (paracetamol)	Arthemeter/lumefantrine	No	No	Yes	Free malaria testing and drugs	Male	26-35 yrs	Urban	Not on ART	No	Clinical exam		Yes	No	Yes	No	No	Yes
Single	Tertiary	Student	1	1 year or less	LAMIVU	IMSP	Yearly	Fever & Headache	Go for medical laboratory diagnosis	Doctor	Clinic/hospital	Antipyretics (paracetamol)	Artesunate/amodiaquine	Yes	Yes	Yes	Use mosquito nets	Male	26-35 yrs	Urban	Receiving ART	Yes	Microscopy		Yes	Yes	Yes	No	No	Yes
Single	Tertiary	Student	1	1-5 yrs		IMSP	Quarterly	Fever, Headache, & Chills	Go to drug shop/chemist	Self	Licensed pharmacy	ACT	Arthemeter/lumefantrine	Yes	No	No	Provide malaria testing	Male	25 or younger	Rural	Receiving ART	No	No confirmation		Yes	No	No	No	Yes	No
Single	Tertiary	Student	1	1-5 yrs	TENOFO	IMSP	Quarterly	Fever	Go for medical laboratory diagnosis	Doctor	Clinic/hospital	ACT	Arthemeter/lumefantrine	Yes	Yes	Yes	Free malaria testing and drugs	Male	26-35 yrs	Urban	Receiving ART		Clinical exam		Yes	Yes	Yes	No	Yes	Yes
Married	Secondary	Trading/Business	1	1-5 yrs		NIL	Monthly	Fever & Headache	Go to HIV/AIDS care center	Self	Licensed pharmacy	Antipyretics (paracetamol)	Arthemeter/lumefantrine	No	No	Yes		Male	26-35 yrs	Urban	Not on ART		Clinical exam		Yes	No	Yes	No	No	Yes
Married	Tertiary	Student	1	1-5 yrs		IMSP	Monthly	Fever & Headache	Go to drug shop/chemist	Doctor	Clinic/hospital	Antipyretics (paracetamol)	Arthemeter/lumefantrine	Yes	No	Yes		Male	25 or younger	Urban	Receiving ART	Yes	Microscopy		Yes	Yes	Yes	No	No	Yes
Single	Tertiary	Student	1	1-5 yrs		IMSP	Quarterly	Fever & Headache	Go for medical laboratory diagnosis	Doctor	Clinic/hospital	Antipyretics (paracetamol)	Arthemeter/lumefantrine	Yes	Yes	Yes		Male	26-35 yrs	Urban	Receiving ART	No	Clinical exam		Yes	Yes	Yes	No	No	Yes
Single	Tertiary	Student	1	1-5 yrs		IMSP	Quarterly	Fever, Headache, & Chills	Go to HIV/AIDS care center	Self	Clinic/hospital	ACT	Arthemeter/lumefantrine	Yes	No	Yes		Male	26-35 yrs	Rural	Receiving ART	No	Clinical exam		Yes	No	Yes	No	Yes	Yes
Single	Secondary	Trading/Business	1	1-5 yrs	LAMIVU	IMSP	Yearly	Fever & Headache	Go to HIV/AIDS care center	Self	Licensed pharmacy	ACT	Arthemeter/lumefantrine	No	Yes	Yes		Male	26-35 yrs	Urban	Receiving ART	Yes	Clinical exam		Yes	No	Yes	No	Yes	Yes
Single	Secondary	Trading/Business	1	1-5 yrs	LAMIVU	IMSP	Quarterly	Fever & Headache	Go to HIV/AIDS care center	Self	Licensed pharmacy	ACT	Arthemeter/lumefantrine	No	Yes	Yes		Male	26-35 yrs	Urban	Not on ART	Yes	No confirmation		Yes	No	No	No	Yes	Yes
Married	Primary	Trading/Business	1	1-5 yrs	LAMIVU	IMSP	Quarterly	Fever, Headache, & Chills	Go to HIV/AIDS care center	Doctor	Drug shop		Arthemeter/lumefantrine	Yes	No	Yes		Female	36-45 yrs	Urban	Receiving ART	Yes	Clinical exam		No	Yes	Yes	No	No	Yes
Divorced	Secondary	Other	1	more than 10 yrs		IMSP				Drug shop owners	Drug shop	Non-ACT antimalarial	Artesunate/amodiaquine	No	No	Yes		Male	36-45 yrs	Urban	Receiving ART	No			No	No	Yes	No	No	Yes
Married	Tertiary	Trading/Business	1	5-10 yrs		IMSP	Monthly	Other	Go to HIV/AIDS care center	Doctor	Clinic/hospital	ACT	Arthesunate + mefloquine	Yes	Yes	Yes		Male	46 or older	Urban	Receiving ART	No	Clinical exam		Yes	Yes	Yes	No	Yes	Yes
Married	Tertiary	Other	1	5-10 yrs	ZIDOVUDLINE	IMSP	Quarterly	Fever	Go to HIV/AIDS care center	Self	Drug shop	ACT	Arthemeter/lumefantrine	No	No	Yes		Female	36-45 yrs	Urban	Receiving ART	Yes	Other		No	No	No	No	Yes	Yes
Married	Secondary	Trading/Business	1	1-5 yrs	LAMIVU	IMSP	Other	Fever	Self-treatment at home	Doctor	Drug shop			Yes	Yes	Yes		Female	26-35 yrs	Urban	Receiving ART	Yes	Clinical exam		No	Yes	Yes	Yes	No	Yes
Married	Tertiary	Trading/Business	1	5-10 yrs	L+N+Z	IMSP	Quarterly	Fever & Headache	Go to drug shop/chemist	Doctor	Drug shop	ACT	Artesunate/amodiaquine	Yes	Yes	No	Free malaria testing and drugs	Female	26-35 yrs	Rural	Receiving ART	Yes	RDT		No	Yes	Yes	No	Yes	No
Married	Secondary	Trading/Business	1	1-5 yrs	L+N+Z	IMSP	Monthly	Fever & Headache	Go to drug shop/chemist	Drug shop owners	Licensed pharmacy	ACT	Dihydroartemisinin/piperaquinet	Yes	No	Yes		Female	26-35 yrs	Rural	Receiving ART	Yes	Other		Yes	No	No	No	Yes	Yes
Single	Tertiary	Student	1	5-10 yrs	L+N+Z	IMSP	Monthly	Fever, Headache, & Chills	Go to drug shop/chemist	Drug shop owners	Drug shop	Non-ACT antimalarial	Arthemeter/lumefantrine	Yes	Yes	Yes	Combine malaria treatment with HIV drugs	Female	26-35 yrs	Urban	Receiving ART	Yes	No confirmation	No money	No	No	No	No	No	Yes
Married	Tertiary	Public Servant	1	more than 10 yrs			Quarterly	Fever & Chills	Go for medical laboratory diagnosis	Drug shop owners	Clinic/hospital	Non-ACT antimalarial		Yes	Yes	No		Female	26-35 yrs	Urban	Receiving ART	No	Clinical exam		Yes	No	Yes	No	No	No
Married	Tertiary	Public Servant	1	5-10 yrs			Yearly	Fever & Headache	Go to HIV/AIDS care center	Drug shop owners	Licensed pharmacy	ACT	Arthemeter/lumefantrine	Yes	No	No		Female	26-35 yrs	Rural	Receiving ART	No			Yes	No	Yes	No	Yes	No
Single	Tertiary	Student	1	1-5 yrs			Quarterly	Fever, Headache, & Chills	Go to drug shop/chemist	Drug shop owners	Licensed pharmacy	Non-ACT antimalarial		Yes	Yes	Yes		Female	25 or younger	Urban	Receiving ART	No	Clinical exam		Yes	No	Yes	No	No	Yes
Widowed	Secondary	Public Servant	1	1-5 yrs			Quarterly	Fever, Headache, & Chills	Go to drug shop/chemist	Doctor	Licensed pharmacy	Non-ACT antimalarial	Arthemeter/lumefantrine	Yes	No	No	Combine malaria treatment with HIV drugs	Female	46 or older	Rural	Receiving ART	No	RDT		Yes	Yes	Yes	No	No	No
Married	Secondary	Trading/Business	1	5-10 yrs	L+N+Z	IMSP	Monthly	Fever & Headache	Go to drug shop/chemist	Doctor	Clinic/hospital			Yes	Yes	No		Female	46 or older	Urban	Receiving ART	Yes	Clinical exam		Yes	Yes	Yes	No	No	No
Married	Primary	Public Servant	1	more than 10 yrs		IMSP	Yearly	Fever	Go for medical laboratory diagnosis	Self	Clinic/hospital	ACT		Yes	No	Yes		Male	26-35 yrs	Urban	Not on ART	No	No confirmation	Not needed	Yes	No	No	No	Yes	Yes
Widowed	Tertiary	Trading/Business	1	1-5 yrs	L+N+Z	IMSP	Quarterly	Other	Go to drug shop/chemist	Self	Drug shop	ACT	Arthemeter/lumefantrine	Yes	No	No		Female	46 or older	Urban	Receiving ART	Yes	No confirmation	Knows have malaria	No	No	No	No	Yes	No
Widowed	Primary	Trading/Business	1	5-10 yrs	NAVAPIL, DOVADIA	IMSP	Monthly	Fever, Headache, & Chills	Self-treatment at home	Self	Drug shop	ACT	Arthemeter/lumefantrine	Yes	No	No		Female	36-45 yrs	Urban	Receiving ART	Yes	No confirmation	Knows have malaria	No	No	No	Yes	Yes	No
Married	Secondary	Artisan	1	1-5 yrs		IMSP	Quarterly	Fever	Self-treatment at home	Self	Licensed pharmacy	Other treatments		Yes	Yes	Yes		Female	36-45 yrs	Urban	Receiving ART	Yes	No confirmation	Knows have malaria	Yes	No	No	Yes	No	Yes
Married	Secondary	Trading/Business	1	5-10 yrs	L+N+Z	IMSP	Monthly	Fever	Go to HIV/AIDS care center	Doctor	HIV Care Center	ACT		Yes	No	Yes		Female	46 or older	Urban	Receiving ART	Yes	Clinical exam		Yes	Yes	Yes	No	Yes	Yes
Married	Secondary	Trading/Business	1	5-10 yrs		IMSP	Monthly	Fever & Headache	Self-treatment at home	Self	Drug shop	ACT	Arthemeter/lumefantrine	Yes	Yes	Yes		Male	46 or older	Urban	Receiving ART	No	Microscopy		No	No	Yes	Yes	Yes	Yes
Single	Secondary	Public Servant	1	1-5 yrs		IMSP	Monthly	Fever & Headache	Go to HIV/AIDS care center	Self	Drug shop	ACT	Arthemeter/lumefantrine	Yes	Yes	Yes		Female	26-35 yrs	Urban	Receiving ART	No	Clinical exam		No	No	Yes	No	Yes	Yes
Married	Secondary	Trading/Business	1	1-5 yrs		IMSP	Monthly	Fever, Headache, & Chills	Go for medical laboratory diagnosis	Self	Drug shop	ACT		Yes	No	Yes		Female	36-45 yrs	Urban	Receiving ART	No	Clinical exam		No	No	Yes	No	Yes	Yes
Single	Tertiary	Trading/Business	1	1-5 yrs		IMSP	Quarterly	Fever, Headache, & Chills	Go for medical laboratory diagnosis	Self	Clinic/hospital	ACT		Yes	No	Yes		Male	26-35 yrs	Urban	Receiving ART	No	Clinical exam		Yes	No	Yes	No	Yes	Yes
Married	Secondary	Trading/Business	1	1-5 yrs		IMSP	Other	Fever & Headache	Go to drug shop/chemist	Self	Licensed pharmacy	Other treatments	Arthemeter/lumefantrine	Yes	Yes	Yes				Urban	Receiving ART	No	Clinical exam		Yes	No	Yes	No	No	Yes
Married	Secondary	Trading/Business	1	1-5 yrs		IMSP	Other	Fever	Go to drug shop/chemist	Self	Licensed pharmacy	Herbs	Arthemeter/lumefantrine	Yes	Yes	Yes		Female	26-35 yrs	Urban	Receiving ART	No	Clinical exam		Yes	No	Yes	No	No	Yes
Married	Secondary	0	1	1-5 yrs		IMSP	Quarterly	Fever	Self-treatment at home	Self	HIV Care Center	Non-ACT antimalarial	Artesunate/amodiaquine	Yes	Yes	Yes		Female	26-35 yrs	Rural	Receiving ART	No	Clinical exam		Yes	No	Yes	Yes	No	Yes
Married	Secondary	Trading/Business	1	more than 10 yrs	L+N+Z	IMSP	Yearly	Fever	Self-treatment at home	Self	Clinic/hospital	Non-ACT antimalarial	Dihydroartemisinin/piperaquinet	Yes	No	Yes		Female	36-45 yrs	Urban	Receiving ART	Yes	Clinical exam		Yes	No	Yes	Yes	No	Yes
Married	Secondary	Trading/Business	1	1-5 yrs	L+N+Z	IMSP	Monthly	Fever	Self-treatment at home	Self	Clinic/hospital	Antipyretics (paracetamol)	Arthemeter/lumefantrine	Yes	No	No		Female	46 or older	Urban	Receiving ART	Yes	No confirmation		Yes	No	No	Yes	No	No
Single	Tertiary	Artisan	1	5-10 yrs	L+N+Z	IMSP	Monthly	Fever	Self-treatment at home	Drug shop owners	Clinic/hospital	Antipyretics (paracetamol)	Arthemeter/lumefantrine	No	Yes	Yes		Female	25 or younger	Urban	Receiving ART	Yes	No confirmation		Yes	No	No	Yes	No	Yes
Married	Secondary	Student	1	5-10 yrs	L+N+Z	IMSP	Monthly	Fever & Headache	Go to HIV/AIDS care center	Self	Drug shop	Antipyretics (paracetamol)		Yes	Yes	Yes		Female	36-45 yrs	Urban	Receiving ART	Yes	Microscopy		No	No	Yes	No	No	Yes
Married	Secondary	Artisan	1	5-10 yrs		IMSP	Quarterly	Other	Go to drug shop/chemist	Self	Drug shop	ACT	Dihydroartemisinin/piperaquinet	Yes	No	Yes		Female	26-35 yrs	Urban	Receiving ART	No	Microscopy		No	No	Yes	No	Yes	Yes
Married	Secondary	Public Servant	1	5-10 yrs		IMSP	Monthly	Other	Go to drug shop/chemist	Drug shop owners	Drug shop	Antipyretics (paracetamol)		Yes	Yes	Yes		Male	26-35 yrs	Rural	Receiving ART	No	Clinical exam		No	No	Yes	No	No	Yes
Married	Secondary	Trading/Business	1	5-10 yrs		IMSP	Yearly	Fever	Self-treatment at home	Doctor	Licensed pharmacy	ACT	Arthemeter/lumefantrine	No	Yes	Yes		Male	26-35 yrs	Urban	Receiving ART	No	Clinical exam		Yes	Yes	Yes	Yes	Yes	Yes
Married	Secondary	Trading/Business	1	5-10 yrs		IMSP	Yearly	Fever & Headache	Self-treatment at home	Doctor	Licensed pharmacy	ACT	Arthemeter/lumefantrine	Yes	No	Yes		Female	36-45 yrs	Rural	Receiving ART	No	Clinical exam		Yes	Yes	Yes	Yes	Yes	Yes
Married	Secondary	Trading/Business	1	1-5 yrs		IMSP	Other	Fever, Headache, & Chills	Self-treatment at home	Doctor	Drug shop	ACT	Arthemeter/lumefantrine	No	Yes	Yes		Female	25 or younger	Rural	Receiving ART	No	No confirmation		No	Yes	No	Yes	Yes	Yes
Single	Secondary	Trading/Business	1	1-5 yrs	L+N+Z	IMSP	Quarterly	Fever & Chills	Go to drug shop/chemist	Drug shop owners	Clinic/hospital	Antipyretics (paracetamol)	Arthemeter/lumefantrine	Yes	No	Yes		Female	36-45 yrs	Rural	Receiving ART	Yes	RDT		Yes	No	Yes	No	No	Yes
Married	Tertiary	Trading/Business	1	1-5 yrs		IMSP	Quarterly	Fever & Chills	Go to drug shop/chemist	Drug shop owners	HIV Care Center	ACT	Artesunate/amodiaquine	Yes	Yes	No		Female	46 or older	Rural	Receiving ART	No	RDT		Yes	No	Yes	No	Yes	No
Divorced	Tertiary	Public Servant	1	1-5 yrs		IMSP	Other	Fever	Go to drug shop/chemist	Self	Drug shop	ACT		Yes	Yes	Yes		Female	36-45 yrs	Rural	Receiving ART	No	Microscopy		No	No	Yes	No	Yes	Yes
Married	Tertiary	Public Servant	1	1-5 yrs		IMSP	Monthly	Fever, Headache, & Chills	Go for medical laboratory diagnosis	Drug shop owners	Drug shop	ACT		Yes	No	Yes		Female	26-35 yrs	Urban	Receiving ART	No	Microscopy		No	No	Yes	No	Yes	Yes
Married	Primary	Student	1	1-5 yrs		IMSP	Monthly	Fever, Headache, & Chills	Go for medical laboratory diagnosis	Self	Drug shop	ACT	Arthemeter/lumefantrine	Yes	No	Yes		Female	26-35 yrs	Rural	Receiving ART	No	Clinical exam		No	No	Yes	No	Yes	Yes
Married	No Formal Education	Trading/Business	1	5-10 yrs	L+N+Z	IMSP	Monthly	Fever & Headache	Go for medical laboratory diagnosis	Self	Drug shop	Herbs	Dihydroartemisinin/piperaquinet	Yes	Yes	Yes		Male	26-35 yrs	Rural	Receiving ART	Yes	Clinical exam		No	No	Yes	No	No	Yes
Married	Primary	Trading/Business	1	5-10 yrs		IMSP	Quarterly	Fever & Headache	Go to drug shop/chemist	Self	Drug shop	ACT	Arthemeter/lumefantrine	Yes	Yes	No		Male	26-35 yrs	Rural	Receiving ART	No	No confirmation	Self medicated	No	No	No	No	Yes	No
Single	Secondary	Student	1	1-5 yrs		IMSP	Quarterly	Fever & Headache	Self-treatment at home	Self	Licensed pharmacy	ACT	Arthemeter/lumefantrine	Yes	No	No		Male	36-45 yrs	Urban	Receiving ART	No	No confirmation	No money	Yes	No	No	Yes	Yes	No
Married	Tertiary	Public Servant	1	1-5 yrs		IMSP	Quarterly	Fever	Go to drug shop/chemist	Drug shop owners	Licensed pharmacy	ACT	Arthemeter/lumefantrine	Yes	Yes			Male	36-45 yrs	Rural	Receiving ART	No	Clinical exam		Yes	No	Yes	No	Yes	No
Married	Secondary	Public Servant	1	5-10 yrs		IMSP	Monthly	Fever & Headache	Go to drug shop/chemist	Self	Drug shop	ACT	Artesunate/amodiaquine	Yes	No			Male	36-45 yrs	Rural	Receiving ART	No	Clinical exam		No	No	Yes	No	Yes	No
Married	Tertiary	Public Servant	1	1-5 yrs		IMSP	Quarterly	Fever & Headache	Go to drug shop/chemist	Friend/Relative	Drug shop	ACT	Dihydroartemisinin/piperaquinet	Yes	Yes	No		Female	26-35 yrs	Rural	Receiving ART	No	Clinical exam		No	No	Yes	No	Yes	No
Married	Secondary	Trading/Business	1	1-5 yrs		IMSP	Quarterly	Fever	Go to drug shop/chemist	Self	Drug shop	Non-ACT antimalarial	Arthemeter/lumefantrine	Yes	Yes			Female	26-35 yrs	Rural	Receiving ART	No	Clinical exam		No	No	Yes	No	No	No
Married	Primary	Trading/Business	1	1-5 yrs		IMSP	Monthly	Fever & Chills	Self-treatment at home	Drug shop owners	Licensed pharmacy	ACT	Artesunate/amodiaquine	Yes	No	No		Female		Rural	Receiving ART	No	Clinical exam		Yes	No	Yes	Yes	Yes	No
Single	Secondary	Trading/Business	1	5-10 yrs		IMSP	Yearly	Fever	Self-treatment at home	Self	Drug shop	ACT	Artesunate/amodiaquine	Yes	No	No		Female	46 or older	Rural	Receiving ART	No	Clinical exam		No	No	Yes	Yes	Yes	No
Married	Tertiary	Public Servant	1	1-5 yrs		IMSP	Quarterly	Fever & Headache	Go to drug shop/chemist	Self	Drug shop	ACT	Artesunate/amodiaquine	No	No	No		Male	46 or older	Rural	Receiving ART	No	Clinical exam		No	No	Yes	No	Yes	No
Married	No Formal Education	Trading/Business	1	5-10 yrs		IMSP	Monthly	Fever & Headache	Go for medical laboratory diagnosis	Doctor	Licensed pharmacy		Arthemeter/lumefantrine	Yes	Yes	No		Male	26-35 yrs	Rural	Receiving ART	No	Clinical exam		Yes	Yes	Yes	No	No	No
Married	Secondary	Public Servant	1	5-10 yrs		IMSP	Monthly	Fever & Headache	Go for medical laboratory diagnosis	Self	Clinic/hospital	ACT	Dihydroartemisinin/piperaquinet	Yes	Yes	No		Female	36-45 yrs	Rural	Receiving ART	No	Clinical exam		Yes	No	Yes	No	Yes	No
Single	Secondary	Student	1	5-10 yrs		IMSP	Monthly	Fever	Self-treatment at home	Self	Drug shop	ACT	Artesunate/amodiaquine	No	No	No		Female	25 or younger	Urban	Receiving ART	No	Clinical exam		No	No	Yes	Yes	Yes	No
Single	Secondary	Trading/Business	1	1-5 yrs	L+N+Z	IMSP	Monthly	Fever & Headache	Self-treatment at home	Drug shop owners	Drug shop	ACT	Artesunate/amodiaquine	Yes	No	No		Female	26-35 yrs	Rural	Receiving ART	Yes	Clinical exam		No	No	Yes	Yes	Yes	No
Divorced	Secondary	Trading/Business	1	1-5 yrs		IMSP	Monthly	Fever & Headache	Go to HIV/AIDS care center	Self	Clinic/hospital	ACT	Arthemeter/lumefantrine	Yes	Yes	No		Female	26-35 yrs	Rural	Receiving ART	No	Clinical exam		Yes	No	Yes	No	Yes	No
Married	Tertiary	Trading/Business	1	5-10 yrs		IMSP	Quarterly	Fever	Go to HIV/AIDS care center	Self	Drug shop	Herbs	Arthemeter/lumefantrine	Yes	Yes	No		Female	36-45 yrs	Rural	Receiving ART	No	Clinical exam		No	No	Yes	No	No	No
Married	Secondary	Student	1	more than 10 yrs	L+N+Z	IMSP	Monthly	Fever & Chills	Go to drug shop/chemist	Friend/Relative	Drug shop	Herbs	Arthemeter/lumefantrine	Yes	Yes	No		Female	46 or older	Urban	Receiving ART	Yes	No confirmation	Not serious	No	No	No	No	No	No
Married	Secondary	Public Servant	1	1-5 yrs		IMSP	Quarterly	Fever & Headache	Go to HIV/AIDS care center	Self	Licensed pharmacy	ACT	Arthemeter/lumefantrine	Yes	No	No		Female	46 or older	Rural	Receiving ART	No	No confirmation	Self medicated	Yes	No	No	No	Yes	No
Single	Secondary	Trading/Business	1	1-5 yrs		IMSP	Monthly	Fever & Headache	Go for medical laboratory diagnosis	Drug shop owners	Drug shop	Herbs	Artesunate/amodiaquine	Yes	No	No		Male	46 or older	Urban	Receiving ART	No	No confirmation		No	No	No	No	No	No
Married	Tertiary	Student	1	1 year or less		IMSP	Monthly	Fever	Self-treatment at home	Self	Licensed pharmacy	ACT	Arthemeter/lumefantrine	Yes	No	No		Male	26-35 yrs	Rural	Receiving ART	No	RDT		Yes	No	Yes	Yes	Yes	No
Married	Tertiary	Public Servant	1	1-5 yrs		IMSP	Yearly	Fever & Headache	Self-treatment at home	Self	Drug shop	ACT	Artesunate/amodiaquine	Yes	No	No		Female	26-35 yrs	Urban	Receiving ART	No	RDT		No	No	Yes	Yes	Yes	No
Single	Primary	Trading/Business	1	1-5 yrs		IMSP	Quarterly	Fever	Go to drug shop/chemist	Drug shop owners	Clinic/hospital	Antipyretics (paracetamol)	Arthemeter/lumefantrine	Yes	Yes	No		Female	26-35 yrs	Rural	Receiving ART	No	Microscopy		Yes	No	Yes	No	No	No
Married	Primary	Trading/Business	1	1-5 yrs		IMSP	Yearly	Fever	Self-treatment at home	Self	Drug shop	Antipyretics (paracetamol)	Arthemeter/lumefantrine	No	No	No		Female	36-45 yrs	Rural	Receiving ART	No	Microscopy		No	No	Yes	Yes	No	No
Married	Primary	Trading/Business	1	1-5 yrs	L+N+Z	IMSP	Monthly	Fever & Headache	Self-treatment at home	Doctor	Drug shop	Non-ACT antimalarial	Artesunate/amodiaquine	Yes	Yes	No		Female	26-35 yrs	Rural	Receiving ART	Yes	RDT		No	Yes	Yes	Yes	No	No
Married	Primary	Student	1	5-10 yrs	L+N+Z	IMSP	Quarterly	Fever, Headache, & Chills	Go to drug shop/chemist	Drug shop owners	Licensed pharmacy	ACT	Artesunate/amodiaquine	Yes	No	No		Female	36-45 yrs	Urban	Receiving ART	Yes	No confirmation	Self medicated	Yes	No	No	No	Yes	No
Divorced	Secondary	Student	1	5-10 yrs		IMSP	Quarterly	Fever, Headache, & Chills	Go to HIV/AIDS care center	Self	Licensed pharmacy	ACT	Arthemeter/lumefantrine	No	No	No		Female	36-45 yrs	Urban	Receiving ART	No	Clinical exam		Yes	No	Yes	No	Yes	No
Single	Tertiary	Public Servant	1	5-10 yrs	L+N+Z	IMSP	Monthly	Fever, Headache, & Chills	Self-treatment at home	Doctor	Drug shop	ACT	Arthemeter/lumefantrine	No	No	No		Male	26-35 yrs	Rural	Receiving ART	Yes	Clinical exam		No	Yes	Yes	Yes	Yes	No
Married	Secondary	Artisan	1	5-10 yrs		IMSP	Quarterly	Fever	Go to drug shop/chemist	Drug shop owners	Licensed pharmacy	Antipyretics (paracetamol)	Arthemeter/lumefantrine	Yes	Yes	No		Male	36-45 yrs	Rural	Receiving ART	No	Clinical exam		Yes	No	Yes	No	No	No
Married	Secondary	Trading/Business	1	5-10 yrs		IMSP	Yearly	Fever & Chills	Go to HIV/AIDS care center	Self	Drug shop	ACT	Artesunate/amodiaquine	No	Yes	No		Female	46 or older	Rural	Receiving ART	No	Clinical exam		No	No	Yes	No	Yes	No
Married	Primary	Public Servant	1	5-10 yrs		IMSP	Quarterly	Fever & Headache	Go to HIV/AIDS care center	Self	Clinic/hospital	Antipyretics (paracetamol)	Arthemeter/lumefantrine	Yes	No	No		Female	36-45 yrs	Rural	Receiving ART	No	Clinical exam		Yes	No	Yes	No	No	No
Single	Tertiary	Artisan	1	1-5 yrs		IMSP	Quarterly	Fever	Self-treatment at home	Drug shop owners	Drug shop	ACT	Arthemeter/lumefantrine	Yes	No	No		Female	26-35 yrs	Rural	Receiving ART	No	RDT		No	No	Yes	Yes	Yes	No
Married	No Formal Education	Student	1	1-5 yrs		IMSP	Quarterly	Fever & Headache	Go to HIV/AIDS care center	Drug shop owners	Drug shop	Antipyretics (paracetamol)	Arthemeter/lumefantrine	Yes	No	No		Female	36-45 yrs	Urban	Receiving ART	No	Microscopy		No	No	Yes	No	No	No
Married	Secondary	Student	1	5-10 yrs		IMSP	Quarterly	Fever & Chills	Self-treatment at home	Self	Drug shop	ACT	Arthemeter/lumefantrine	Yes	No	No		Female	36-45 yrs	Urban	Receiving ART	No	Microscopy		No	No	Yes	Yes	Yes	No
Married	Secondary	Student	1	1-5 yrs		IMSP	Monthly	Fever, Headache, & Chills	Go for medical laboratory diagnosis	Doctor	Drug shop	Antipyretics (paracetamol)	Arthemeter/lumefantrine	No	No	No		Female	36-45 yrs	Urban	Receiving ART	No	Microscopy		No	Yes	Yes	No	No	No
Divorced	Secondary	Student	1	5-10 yrs		IMSP	Monthly	Fever	Go to drug shop/chemist	Self	Drug shop	ACT	Arthemeter/lumefantrine	No	No	No		Female	25 or younger	Urban	Receiving ART	No	Microscopy		No	No	Yes	No	Yes	No
Married	Tertiary	Public Servant	1	5-10 yrs		IMSP	Monthly	Fever & Headache	Self-treatment at home	Drug shop owners	Clinic/hospital	ACT	Dihydroartemisinin/piperaquinet	Yes	No	No	Free malaria testing and drugs	Female	36-45 yrs	Rural	Receiving ART	No	RDT		Yes	No	Yes	Yes	Yes	No
Single	Primary	Student	1	5-10 yrs		IMSP	Monthly	Fever & Chills	Self-treatment at home	Self	Drug shop	ACT	Artesunate/amodiaquine	Yes	No	No		Male	46 or older	Urban	Receiving ART	No	Clinical exam		No	No	Yes	Yes	Yes	No
Married	Primary	Student	1	1-5 yrs		IMSP	Quarterly	Fever, Headache, & Chills	Go to drug shop/chemist	Self	Drug shop	ACT	Arthemeter/lumefantrine	Yes	No	No		Male	26-35 yrs	Urban	Receiving ART	No	Clinical exam		No	No	Yes	No	Yes	No
Married	Tertiary	Student	1	1-5 yrs	L+N+Z	IMSP	Quarterly	Fever	Self-treatment at home	Self	Drug shop	ACT	Dihydroartemisinin/piperaquinet	Yes	No	No		Female	26-35 yrs	Urban	Receiving ART	Yes	Clinical exam		No	No	Yes	Yes	Yes	No
Single	Tertiary	Trading/Business	1	5-10 yrs		IMSP	Yearly	Fever	Go to drug shop/chemist	Drug shop owners	Licensed pharmacy	ACT	Arthemeter/lumefantrine	Yes	No	No		Male	26-35 yrs	Rural	Receiving ART	No	Clinical exam		Yes	No	Yes	No	Yes	No
Married	Secondary	Student	1	1-5 yrs		IMSP	Other	Fever	Self-treatment at home	Doctor	Drug shop	ACT	Arthemeter/lumefantrine	Yes	No	No		Female	36-45 yrs	Urban	Receiving ART	No	Clinical exam		No	Yes	Yes	Yes	Yes	No
Divorced	Secondary	Trading/Business	1	1 year or less		IMSP	Yearly	Fever & Headache	Go to drug shop/chemist	Self	Drug shop	Antipyretics (paracetamol)	Dihydroartemisinin/piperaquinet	Yes	No	No		Female	26-35 yrs	Rural	Receiving ART	No	Clinical exam		No	No	Yes	No	No	No
Single	No Formal Education	Public Servant	1	1-5 yrs		IMSP	Other	Fever & Chills	Go to HIV/AIDS care center	Doctor	Licensed pharmacy	ACT	Arthemeter/lumefantrine	Yes	Yes	No		Female	26-35 yrs	Rural	Receiving ART	No	Clinical exam		Yes	Yes	Yes	No	Yes	No
Divorced	Secondary	Trading/Business	1	1-5 yrs		IMSP	Quarterly	Fever	Go to HIV/AIDS care center	Self	Clinic/hospital	Antipyretics (paracetamol)	Artesunate/amodiaquine	Yes	No	No		Female	26-35 yrs	Rural	Receiving ART	No	Clinical exam		Yes	No	Yes	No	No	No
Divorced	Primary	Student	1	1-5 yrs		IMSP	Quarterly	Fever & Chills	Go to drug shop/chemist	Friend/Relative	Drug shop	Non-ACT antimalarial	Arthemeter/lumefantrine	Yes	Yes	No		Female	36-45 yrs	Urban	Receiving ART	No	No confirmation	No money	No	No	No	No	No	No
Married	Primary	Trading/Business	1	5-10 yrs		IMSP	Yearly	Fever, Headache, & Chills	Self-treatment at home	Self	Drug shop	ACT	Arthemeter/lumefantrine	Yes	Yes	No		Male	46 or older	Rural	Receiving ART	No	Microscopy		No	No	Yes	Yes	Yes	No
Single	Tertiary	Student	1	1-5 yrs		IMSP	Yearly	Fever & Headache	Go to drug shop/chemist	Self	Drug shop	ACT	Artesunate/amodiaquine	Yes	No	No	Free malaria testing and drugs	Male	25 or younger	Urban	Receiving ART	No	Microscopy		No	No	Yes	No	Yes	No
Single	Secondary	Student	1	1-5 yrs	L+N+Z	IMSP	Quarterly	Fever & Chills	Go to HIV/AIDS care center	Self	Drug shop	Antipyretics (paracetamol)	Arthemeter/lumefantrine	Yes	No	No	Free malaria testing and drugs	Male	36-45 yrs	Urban	Receiving ART	Yes			No	No	Yes	No	No	No
Married	No Formal Education	Student	1	5-10 yrs		IMSP	Monthly	Fever & Headache	Go to drug shop/chemist	Self	Licensed pharmacy	Herbs	Arthemeter/lumefantrine	No	Yes	No		Female	36-45 yrs	Urban	Receiving ART	No	No confirmation		Yes	No	No	No	No	No
Married	Secondary	Trading/Business	1	1-5 yrs		IMSP	Quarterly	Fever	Go for medical laboratory diagnosis	Self	Clinic/hospital	Antipyretics (paracetamol)	Dihydroartemisinin/piperaquinet	Yes	No	No		Female	26-35 yrs	Rural	Receiving ART	No	Clinical exam		Yes	No	Yes	No	No	No
Single	Secondary	Trading/Business	1	1-5 yrs		IMSP	Monthly	Fever & Headache	Go to HIV/AIDS care center	Self	Licensed pharmacy	Antipyretics (paracetamol)	Arthemeter/lumefantrine	No	No	Yes	Free malaria testing and drugs	Male	26-35 yrs	Urban	Not on ART	No	Clinical exam		Yes	No	Yes	No	No	Yes
Single	Tertiary	Student	1	1 year or less	LAMIVU	IMSP	Yearly	Fever & Headache	Go for medical laboratory diagnosis	Doctor	Clinic/hospital	Antipyretics (paracetamol)	Artesunate/amodiaquine	Yes	Yes	Yes	Use mosquito nets	Male	26-35 yrs	Urban	Receiving ART	Yes	Microscopy		Yes	Yes	Yes	No	No	Yes
Single	Tertiary	Student	1	1-5 yrs		IMSP	Quarterly	Fever, Headache, & Chills	Go to drug shop/chemist	Self	Licensed pharmacy	ACT	Arthemeter/lumefantrine	Yes	No	No	Provide malaria testing	Male	25 or younger	Rural	Receiving ART	No	No confirmation		Yes	No	No	No	Yes	No
Single	Tertiary	Student	1	1-5 yrs	TENOFO	IMSP	Quarterly	Fever	Go for medical laboratory diagnosis	Doctor	Clinic/hospital	ACT	Arthemeter/lumefantrine	Yes	Yes	Yes	Free malaria testing and drugs	Male	26-35 yrs	Urban	Receiving ART		Clinical exam		Yes	Yes	Yes	No	Yes	Yes
Married	Secondary	Trading/Business	1	1-5 yrs		NIL	Monthly	Fever & Headache	Go to HIV/AIDS care center	Self	Licensed pharmacy	Antipyretics (paracetamol)	Arthemeter/lumefantrine	No	No	Yes		Male	26-35 yrs	Urban	Not on ART		Clinical exam		Yes	No	Yes	No	No	Yes
Married	Tertiary	Student	1	1-5 yrs		IMSP	Monthly	Fever & Headache	Go to drug shop/chemist	Doctor	Clinic/hospital	Antipyretics (paracetamol)	Arthemeter/lumefantrine	Yes	No	Yes		Male	25 or younger	Urban	Receiving ART	Yes	Microscopy		Yes	Yes	Yes	No	No	Yes
Single	Tertiary	Student	1	1-5 yrs		IMSP	Quarterly	Fever & Headache	Go for medical laboratory diagnosis	Doctor	Clinic/hospital	Antipyretics (paracetamol)	Arthemeter/lumefantrine	Yes	Yes	Yes		Male	26-35 yrs	Urban	Receiving ART	No	Clinical exam		Yes	Yes	Yes	No	No	Yes
Single	Tertiary	Student	1	1-5 yrs		IMSP	Quarterly	Fever, Headache, & Chills	Go to HIV/AIDS care center	Self	Clinic/hospital	ACT	Arthemeter/lumefantrine	Yes	No	Yes		Male	26-35 yrs	Rural	Receiving ART	No	Clinical exam		Yes	No	Yes	No	Yes	Yes
Single	Secondary	Trading/Business	1	1-5 yrs	LAMIVU	IMSP	Yearly	Fever & Headache	Go to HIV/AIDS care center	Self	Licensed pharmacy	ACT	Arthemeter/lumefantrine	No	Yes	Yes		Male	26-35 yrs	Urban	Receiving ART	Yes	Clinical exam		Yes	No	Yes	No	Yes	Yes
Single	Secondary	Trading/Business	1	1-5 yrs	LAMIVU	IMSP	Quarterly	Fever & Headache	Go to HIV/AIDS care center	Self	Licensed pharmacy	ACT	Arthemeter/lumefantrine	No	Yes	Yes		Male	26-35 yrs	Urban	Not on ART	Yes	No confirmation		Yes	No	No	No	Yes	Yes
Married	Primary	Trading/Business	1	1-5 yrs	LAMIVU	IMSP	Quarterly	Fever, Headache, & Chills	Go to HIV/AIDS care center	Doctor	Drug shop		Arthemeter/lumefantrine	Yes	No	Yes		Female	36-45 yrs	Urban	Receiving ART	Yes	Clinical exam		No	Yes	Yes	No	No	Yes
Divorced	Secondary	Other	1	more than 10 yrs		IMSP				Drug shop owners	Drug shop	Non-ACT antimalarial	Artesunate/amodiaquine	No	No	Yes		Male	36-45 yrs	Urban	Receiving ART	No			No	No	Yes	No	No	Yes
Married	Tertiary	Trading/Business	1	5-10 yrs		IMSP	Monthly	Other	Go to HIV/AIDS care center	Doctor	Clinic/hospital	ACT	Arthesunate + mefloquine	Yes	Yes	Yes		Male	46 or older	Urban	Receiving ART	No	Clinical exam		Yes	Yes	Yes	No	Yes	Yes
Married	Tertiary	Other	1	5-10 yrs	ZIDOVUDLINE	IMSP	Quarterly	Fever	Go to HIV/AIDS care center	Self	Drug shop	ACT	Arthemeter/lumefantrine	No	No	Yes		Female	36-45 yrs	Urban	Receiving ART	Yes	Other		No	No	No	No	Yes	Yes
Married	Secondary	Trading/Business	1	1-5 yrs	LAMIVU	IMSP	Other	Fever	Self-treatment at home	Doctor	Drug shop			Yes	Yes	Yes		Female	26-35 yrs	Urban	Receiving ART	Yes	Clinical exam		No	Yes	Yes	Yes	No	Yes
Married	Tertiary	Trading/Business	1	5-10 yrs	L+N+Z	IMSP	Quarterly	Fever & Headache	Go to drug shop/chemist	Doctor	Drug shop	ACT	Artesunate/amodiaquine	Yes	Yes	No	Free malaria testing and drugs	Female	26-35 yrs	Rural	Receiving ART	Yes	RDT		No	Yes	Yes	No	Yes	No
Married	Secondary	Trading/Business	1	1-5 yrs	L+N+Z	IMSP	Monthly	Fever & Headache	Go to drug shop/chemist	Drug shop owners	Licensed pharmacy	ACT	Dihydroartemisinin/piperaquinet	Yes	No	Yes		Female	26-35 yrs	Rural	Receiving ART	Yes	Other		Yes	No	No	No	Yes	Yes
Single	Tertiary	Student	1	5-10 yrs	L+N+Z	IMSP	Monthly	Fever, Headache, & Chills	Go to drug shop/chemist	Drug shop owners	Drug shop	Non-ACT antimalarial	Arthemeter/lumefantrine	Yes	Yes	Yes	Combine malaria treatment with HIV drugs	Female	26-35 yrs	Urban	Receiving ART	Yes	No confirmation	No money	No	No	No	No	No	Yes
Married	Tertiary	Public Servant	1	more than 10 yrs			Quarterly	Fever & Chills	Go for medical laboratory diagnosis	Drug shop owners	Clinic/hospital	Non-ACT antimalarial		Yes	Yes	No		Female	26-35 yrs	Urban	Receiving ART	No	Clinical exam		Yes	No	Yes	No	No	No
Married	Tertiary	Public Servant	1	5-10 yrs			Yearly	Fever & Headache	Go to HIV/AIDS care center	Drug shop owners	Licensed pharmacy	ACT	Arthemeter/lumefantrine	Yes	No	No		Female	26-35 yrs	Rural	Receiving ART	No			Yes	No	Yes	No	Yes	No
Single	Tertiary	Student	1	1-5 yrs			Quarterly	Fever, Headache, & Chills	Go to drug shop/chemist	Drug shop owners	Licensed pharmacy	Non-ACT antimalarial		Yes	Yes	Yes		Female	25 or younger	Urban	Receiving ART	No	Clinical exam		Yes	No	Yes	No	No	Yes
Widowed	Secondary	Public Servant	1	1-5 yrs			Quarterly	Fever, Headache, & Chills	Go to drug shop/chemist	Doctor	Licensed pharmacy	Non-ACT antimalarial	Arthemeter/lumefantrine	Yes	No	No	Combine malaria treatment with HIV drugs	Female	46 or older	Rural	Receiving ART	No	RDT		Yes	Yes	Yes	No	No	No
Married	Secondary	Trading/Business	1	5-10 yrs	L+N+Z	IMSP	Monthly	Fever & Headache	Go to drug shop/chemist	Doctor	Clinic/hospital			Yes	Yes	No		Female	46 or older	Urban	Receiving ART	Yes	Clinical exam		Yes	Yes	Yes	No	No	No
Married	Primary	Public Servant	1	more than 10 yrs		IMSP	Yearly	Fever	Go for medical laboratory diagnosis	Self	Clinic/hospital	ACT		Yes	No	Yes		Male	26-35 yrs	Urban	Not on ART	No	No confirmation	Not needed	Yes	No	No	No	Yes	Yes
Widowed	Tertiary	Trading/Business	1	1-5 yrs	L+N+Z	IMSP	Quarterly	Other	Go to drug shop/chemist	Self	Drug shop	ACT	Arthemeter/lumefantrine	Yes	No	No		Female	46 or older	Urban	Receiving ART	Yes	No confirmation	Knows have malaria	No	No	No	No	Yes	No
Widowed	Primary	Trading/Business	1	5-10 yrs	NAVAPIL, DOVADIA	IMSP	Monthly	Fever, Headache, & Chills	Self-treatment at home	Self	Drug shop	ACT	Arthemeter/lumefantrine	Yes	No	No		Female	36-45 yrs	Urban	Receiving ART	Yes	No confirmation	Knows have malaria	No	No	No	Yes	Yes	No
Married	Secondary	Artisan	1	1-5 yrs		IMSP	Quarterly	Fever	Self-treatment at home	Self	Licensed pharmacy	Other treatments		Yes	Yes	Yes		Female	36-45 yrs	Urban	Receiving ART	Yes	No confirmation	Knows have malaria	Yes	No	No	Yes	No	Yes
Married	Secondary	Trading/Business	1	5-10 yrs	L+N+Z	IMSP	Monthly	Fever	Go to HIV/AIDS care center	Doctor	HIV Care Center	ACT		Yes	No	Yes		Female	46 or older	Urban	Receiving ART	Yes	Clinical exam		Yes	Yes	Yes	No	Yes	Yes
Married	Secondary	Trading/Business	1	5-10 yrs		IMSP	Monthly	Fever & Headache	Self-treatment at home	Self	Drug shop	ACT	Arthemeter/lumefantrine	Yes	Yes	Yes		Male	46 or older	Urban	Receiving ART	No	Microscopy		No	No	Yes	Yes	Yes	Yes
Single	Secondary	Public Servant	1	1-5 yrs		IMSP	Monthly	Fever & Headache	Go to HIV/AIDS care center	Self	Drug shop	ACT	Arthemeter/lumefantrine	Yes	Yes	Yes		Female	26-35 yrs	Urban	Receiving ART	No	Clinical exam		No	No	Yes	No	Yes	Yes
Married	Secondary	Trading/Business	1	1-5 yrs		IMSP	Monthly	Fever, Headache, & Chills	Go for medical laboratory diagnosis	Self	Drug shop	ACT		Yes	No	Yes		Female	36-45 yrs	Urban	Receiving ART	No	Clinical exam		No	No	Yes	No	Yes	Yes
Single	Tertiary	Trading/Business	1	1-5 yrs		IMSP	Quarterly	Fever, Headache, & Chills	Go for medical laboratory diagnosis	Self	Clinic/hospital	ACT		Yes	No	Yes		Male	26-35 yrs	Urban	Receiving ART	No	Clinical exam		Yes	No	Yes	No	Yes	Yes
Married	Secondary	Trading/Business	1	1-5 yrs		IMSP	Other	Fever & Headache	Go to drug shop/chemist	Self	Licensed pharmacy	Other treatments	Arthemeter/lumefantrine	Yes	Yes	Yes				Urban	Receiving ART	No	Clinical exam		Yes	No	Yes	No	No	Yes
Married	Secondary	Trading/Business	1	1-5 yrs		IMSP	Other	Fever	Go to drug shop/chemist	Self	Licensed pharmacy	Herbs	Arthemeter/lumefantrine	Yes	Yes	Yes		Female	26-35 yrs	Urban	Receiving ART	No	Clinical exam		Yes	No	Yes	No	No	Yes
Married	Secondary	0	1	1-5 yrs		IMSP	Quarterly	Fever	Self-treatment at home	Self	HIV Care Center	Non-ACT antimalarial	Artesunate/amodiaquine	Yes	Yes	Yes		Female	26-35 yrs	Rural	Receiving ART	No	Clinical exam		Yes	No	Yes	Yes	No	Yes
Married	Secondary	Trading/Business	1	more than 10 yrs	L+N+Z	IMSP	Yearly	Fever	Self-treatment at home	Self	Clinic/hospital	Non-ACT antimalarial	Dihydroartemisinin/piperaquinet	Yes	No	Yes		Female	36-45 yrs	Urban	Receiving ART	Yes	Clinical exam		Yes	No	Yes	Yes	No	Yes
Married	Secondary	Trading/Business	1	1-5 yrs	L+N+Z	IMSP	Monthly	Fever	Self-treatment at home	Self	Clinic/hospital	Antipyretics (paracetamol)	Arthemeter/lumefantrine	Yes	No	No		Female	46 or older	Urban	Receiving ART	Yes	No confirmation		Yes	No	No	Yes	No	No
Single	Tertiary	Artisan	1	5-10 yrs	L+N+Z	IMSP	Monthly	Fever	Self-treatment at home	Drug shop owners	Clinic/hospital	Antipyretics (paracetamol)	Arthemeter/lumefantrine	No	Yes	Yes		Female	25 or younger	Urban	Receiving ART	Yes	No confirmation		Yes	No	No	Yes	No	Yes
Married	Secondary	Student	1	5-10 yrs	L+N+Z	IMSP	Monthly	Fever & Headache	Go to HIV/AIDS care center	Self	Drug shop	Antipyretics (paracetamol)		Yes	Yes	Yes		Female	36-45 yrs	Urban	Receiving ART	Yes	Microscopy		No	No	Yes	No	No	Yes
Married	Secondary	Artisan	1	5-10 yrs		IMSP	Quarterly	Other	Go to drug shop/chemist	Self	Drug shop	ACT	Dihydroartemisinin/piperaquinet	Yes	No	Yes		Female	26-35 yrs	Urban	Receiving ART	No	Microscopy		No	No	Yes	No	Yes	Yes
Married	Secondary	Public Servant	1	5-10 yrs		IMSP	Monthly	Other	Go to drug shop/chemist	Drug shop owners	Drug shop	Antipyretics (paracetamol)		Yes	Yes	Yes		Male	26-35 yrs	Rural	Receiving ART	No	Clinical exam		No	No	Yes	No	No	Yes
Married	Secondary	Trading/Business	1	5-10 yrs		IMSP	Yearly	Fever	Self-treatment at home	Doctor	Licensed pharmacy	ACT	Arthemeter/lumefantrine	No	Yes	Yes		Male	26-35 yrs	Urban	Receiving ART	No	Clinical exam		Yes	Yes	Yes	Yes	Yes	Yes
Married	Secondary	Trading/Business	1	5-10 yrs		IMSP	Yearly	Fever & Headache	Self-treatment at home	Doctor	Licensed pharmacy	ACT	Arthemeter/lumefantrine	Yes	No	Yes		Female	36-45 yrs	Rural	Receiving ART	No	Clinical exam		Yes	Yes	Yes	Yes	Yes	Yes
Married	Secondary	Trading/Business	1	1-5 yrs		IMSP	Other	Fever, Headache, & Chills	Self-treatment at home	Doctor	Drug shop	ACT	Arthemeter/lumefantrine	No	Yes	Yes		Female	25 or younger	Rural	Receiving ART	No	No confirmation		No	Yes	No	Yes	Yes	Yes
Single	Secondary	Trading/Business	1	1-5 yrs	L+N+Z	IMSP	Quarterly	Fever & Chills	Go to drug shop/chemist	Drug shop owners	Clinic/hospital	Antipyretics (paracetamol)	Arthemeter/lumefantrine	Yes	No	Yes		Female	36-45 yrs	Rural	Receiving ART	Yes	RDT		Yes	No	Yes	No	No	Yes
Married	Tertiary	Trading/Business	1	1-5 yrs		IMSP	Quarterly	Fever & Chills	Go to drug shop/chemist	Drug shop owners	HIV Care Center	ACT	Artesunate/amodiaquine	Yes	Yes	No		Female	46 or older	Rural	Receiving ART	No	RDT		Yes	No	Yes	No	Yes	No
Divorced	Tertiary	Public Servant	1	1-5 yrs		IMSP	Other	Fever	Go to drug shop/chemist	Self	Drug shop	ACT		Yes	Yes	Yes		Female	36-45 yrs	Rural	Receiving ART	No	Microscopy		No	No	Yes	No	Yes	Yes
Married	Tertiary	Public Servant	1	1-5 yrs		IMSP	Monthly	Fever, Headache, & Chills	Go for medical laboratory diagnosis	Drug shop owners	Drug shop	ACT		Yes	No	Yes		Female	26-35 yrs	Urban	Receiving ART	No	Microscopy		No	No	Yes	No	Yes	Yes
Married	Primary	Student	1	1-5 yrs		IMSP	Monthly	Fever, Headache, & Chills	Go for medical laboratory diagnosis	Self	Drug shop	ACT	Arthemeter/lumefantrine	Yes	No	Yes		Female	26-35 yrs	Rural	Receiving ART	No	Clinical exam		No	No	Yes	No	Yes	Yes
Married	No Formal Education	Trading/Business	1	5-10 yrs	L+N+Z	IMSP	Monthly	Fever & Headache	Go for medical laboratory diagnosis	Self	Drug shop	Herbs	Dihydroartemisinin/piperaquinet	Yes	Yes	Yes		Male	26-35 yrs	Rural	Receiving ART	Yes	Clinical exam		No	No	Yes	No	No	Yes
Married	Primary	Trading/Business	1	5-10 yrs		IMSP	Quarterly	Fever & Headache	Go to drug shop/chemist	Self	Drug shop	ACT	Arthemeter/lumefantrine	Yes	Yes	No		Male	26-35 yrs	Rural	Receiving ART	No	No confirmation	Self medicated	No	No	No	No	Yes	No
Single	Secondary	Student	1	1-5 yrs		IMSP	Quarterly	Fever & Headache	Self-treatment at home	Self	Licensed pharmacy	ACT	Arthemeter/lumefantrine	Yes	No	No		Male	36-45 yrs	Urban	Receiving ART	No	No confirmation	No money	Yes	No	No	Yes	Yes	No
Married	Tertiary	Public Servant	1	1-5 yrs		IMSP	Quarterly	Fever	Go to drug shop/chemist	Drug shop owners	Licensed pharmacy	ACT	Arthemeter/lumefantrine	Yes	Yes			Male	36-45 yrs	Rural	Receiving ART	No	Clinical exam		Yes	No	Yes	No	Yes	No
Married	Secondary	Public Servant	1	5-10 yrs		IMSP	Monthly	Fever & Headache	Go to drug shop/chemist	Self	Drug shop	ACT	Artesunate/amodiaquine	Yes	No			Male	36-45 yrs	Rural	Receiving ART	No	Clinical exam		No	No	Yes	No	Yes	No
Married	Tertiary	Public Servant	1	1-5 yrs		IMSP	Quarterly	Fever & Headache	Go to drug shop/chemist	Friend/Relative	Drug shop	ACT	Dihydroartemisinin/piperaquinet	Yes	Yes	No		Female	26-35 yrs	Rural	Receiving ART	No	Clinical exam		No	No	Yes	No	Yes	No
Married	Secondary	Trading/Business	1	1-5 yrs		IMSP	Quarterly	Fever	Go to drug shop/chemist	Self	Drug shop	Non-ACT antimalarial	Arthemeter/lumefantrine	Yes	Yes			Female	26-35 yrs	Rural	Receiving ART	No	Clinical exam		No	No	Yes	No	No	No
Married	Primary	Trading/Business	1	1-5 yrs		IMSP	Monthly	Fever & Chills	Self-treatment at home	Drug shop owners	Licensed pharmacy	ACT	Artesunate/amodiaquine	Yes	No	No		Female		Rural	Receiving ART	No	Clinical exam		Yes	No	Yes	Yes	Yes	No
Single	Secondary	Trading/Business	1	5-10 yrs		IMSP	Yearly	Fever	Self-treatment at home	Self	Drug shop	ACT	Artesunate/amodiaquine	Yes	No	No		Female	46 or older	Rural	Receiving ART	No	Clinical exam		No	No	Yes	Yes	Yes	No
Married	Tertiary	Public Servant	1	1-5 yrs		IMSP	Quarterly	Fever & Headache	Go to drug shop/chemist	Self	Drug shop	ACT	Artesunate/amodiaquine	No	No	No		Male	46 or older	Rural	Receiving ART	No	Clinical exam		No	No	Yes	No	Yes	No
Married	No Formal Education	Trading/Business	1	5-10 yrs		IMSP	Monthly	Fever & Headache	Go for medical laboratory diagnosis	Doctor	Licensed pharmacy		Arthemeter/lumefantrine	Yes	Yes	No		Male	26-35 yrs	Rural	Receiving ART	No	Clinical exam		Yes	Yes	Yes	No	No	No
Married	Secondary	Public Servant	1	5-10 yrs		IMSP	Monthly	Fever & Headache	Go for medical laboratory diagnosis	Self	Clinic/hospital	ACT	Dihydroartemisinin/piperaquinet	Yes	Yes	No		Female	36-45 yrs	Rural	Receiving ART	No	Clinical exam		Yes	No	Yes	No	Yes	No
Single	Secondary	Student	1	5-10 yrs		IMSP	Monthly	Fever	Self-treatment at home	Self	Drug shop	ACT	Artesunate/amodiaquine	No	No	No		Female	25 or younger	Urban	Receiving ART	No	Clinical exam		No	No	Yes	Yes	Yes	No
Single	Secondary	Trading/Business	1	1-5 yrs	L+N+Z	IMSP	Monthly	Fever & Headache	Self-treatment at home	Drug shop owners	Drug shop	ACT	Artesunate/amodiaquine	Yes	No	No		Female	26-35 yrs	Rural	Receiving ART	Yes	Clinical exam		No	No	Yes	Yes	Yes	No
Divorced	Secondary	Trading/Business	1	1-5 yrs		IMSP	Monthly	Fever & Headache	Go to HIV/AIDS care center	Self	Clinic/hospital	ACT	Arthemeter/lumefantrine	Yes	Yes	No		Female	26-35 yrs	Rural	Receiving ART	No	Clinical exam		Yes	No	Yes	No	Yes	No
Married	Tertiary	Trading/Business	1	5-10 yrs		IMSP	Quarterly	Fever	Go to HIV/AIDS care center	Self	Drug shop	Herbs	Arthemeter/lumefantrine	Yes	Yes	No		Female	36-45 yrs	Rural	Receiving ART	No	Clinical exam		No	No	Yes	No	No	No
Married	Secondary	Student	1	more than 10 yrs	L+N+Z	IMSP	Monthly	Fever & Chills	Go to drug shop/chemist	Friend/Relative	Drug shop	Herbs	Arthemeter/lumefantrine	Yes	Yes	No		Female	46 or older	Urban	Receiving ART	Yes	No confirmation	Not serious	No	No	No	No	No	No
Married	Secondary	Public Servant	1	1-5 yrs		IMSP	Quarterly	Fever & Headache	Go to HIV/AIDS care center	Self	Licensed pharmacy	ACT	Arthemeter/lumefantrine	Yes	No	No		Female	46 or older	Rural	Receiving ART	No	No confirmation	Self medicated	Yes	No	No	No	Yes	No
Single	Secondary	Trading/Business	1	1-5 yrs		IMSP	Monthly	Fever & Headache	Go for medical laboratory diagnosis	Drug shop owners	Drug shop	Herbs	Artesunate/amodiaquine	Yes	No	No		Male	46 or older	Urban	Receiving ART	No	No confirmation		No	No	No	No	No	No
Married	Tertiary	Student	1	1 year or less		IMSP	Monthly	Fever	Self-treatment at home	Self	Licensed pharmacy	ACT	Arthemeter/lumefantrine	Yes	No	No		Male	26-35 yrs	Rural	Receiving ART	No	RDT		Yes	No	Yes	Yes	Yes	No
Married	Tertiary	Public Servant	1	1-5 yrs		IMSP	Yearly	Fever & Headache	Self-treatment at home	Self	Drug shop	ACT	Artesunate/amodiaquine	Yes	No	No		Female	26-35 yrs	Urban	Receiving ART	No	RDT		No	No	Yes	Yes	Yes	No
Single	Primary	Trading/Business	1	1-5 yrs		IMSP	Quarterly	Fever	Go to drug shop/chemist	Drug shop owners	Clinic/hospital	Antipyretics (paracetamol)	Arthemeter/lumefantrine	Yes	Yes	No		Female	26-35 yrs	Rural	Receiving ART	No	Microscopy		Yes	No	Yes	No	No	No
Married	Primary	Trading/Business	1	1-5 yrs		IMSP	Yearly	Fever	Self-treatment at home	Self	Drug shop	Antipyretics (paracetamol)	Arthemeter/lumefantrine	No	No	No		Female	36-45 yrs	Rural	Receiving ART	No	Microscopy		No	No	Yes	Yes	No	No
Married	Primary	Trading/Business	1	1-5 yrs	L+N+Z	IMSP	Monthly	Fever & Headache	Self-treatment at home	Doctor	Drug shop	Non-ACT antimalarial	Artesunate/amodiaquine	Yes	Yes	No		Female	26-35 yrs	Rural	Receiving ART	Yes	RDT		No	Yes	Yes	Yes	No	No
Married	Primary	Student	1	5-10 yrs	L+N+Z	IMSP	Quarterly	Fever, Headache, & Chills	Go to drug shop/chemist	Drug shop owners	Licensed pharmacy	ACT	Artesunate/amodiaquine	Yes	No	No		Female	36-45 yrs	Urban	Receiving ART	Yes	No confirmation	Self medicated	Yes	No	No	No	Yes	No
Divorced	Secondary	Student	1	5-10 yrs		IMSP	Quarterly	Fever, Headache, & Chills	Go to HIV/AIDS care center	Self	Licensed pharmacy	ACT	Arthemeter/lumefantrine	No	No	No		Female	36-45 yrs	Urban	Receiving ART	No	Clinical exam		Yes	No	Yes	No	Yes	No
Single	Tertiary	Public Servant	1	5-10 yrs	L+N+Z	IMSP	Monthly	Fever, Headache, & Chills	Self-treatment at home	Doctor	Drug shop	ACT	Arthemeter/lumefantrine	No	No	No		Male	26-35 yrs	Rural	Receiving ART	Yes	Clinical exam		No	Yes	Yes	Yes	Yes	No
Married	Secondary	Artisan	1	5-10 yrs		IMSP	Quarterly	Fever	Go to drug shop/chemist	Drug shop owners	Licensed pharmacy	Antipyretics (paracetamol)	Arthemeter/lumefantrine	Yes	Yes	No		Male	36-45 yrs	Rural	Receiving ART	No	Clinical exam		Yes	No	Yes	No	No	No
Married	Secondary	Trading/Business	1	5-10 yrs		IMSP	Yearly	Fever & Chills	Go to HIV/AIDS care center	Self	Drug shop	ACT	Artesunate/amodiaquine	No	Yes	No		Female	46 or older	Rural	Receiving ART	No	Clinical exam		No	No	Yes	No	Yes	No
Married	Primary	Public Servant	1	5-10 yrs		IMSP	Quarterly	Fever & Headache	Go to HIV/AIDS care center	Self	Clinic/hospital	Antipyretics (paracetamol)	Arthemeter/lumefantrine	Yes	No	No		Female	36-45 yrs	Rural	Receiving ART	No	Clinical exam		Yes	No	Yes	No	No	No
Single	Tertiary	Artisan	1	1-5 yrs		IMSP	Quarterly	Fever	Self-treatment at home	Drug shop owners	Drug shop	ACT	Arthemeter/lumefantrine	Yes	No	No		Female	26-35 yrs	Rural	Receiving ART	No	RDT		No	No	Yes	Yes	Yes	No
Married	No Formal Education	Student	1	1-5 yrs		IMSP	Quarterly	Fever & Headache	Go to HIV/AIDS care center	Drug shop owners	Drug shop	Antipyretics (paracetamol)	Arthemeter/lumefantrine	Yes	No	No		Female	36-45 yrs	Urban	Receiving ART	No	Microscopy		No	No	Yes	No	No	No
Married	Secondary	Student	1	5-10 yrs		IMSP	Quarterly	Fever & Chills	Self-treatment at home	Self	Drug shop	ACT	Arthemeter/lumefantrine	Yes	No	No		Female	36-45 yrs	Urban	Receiving ART	No	Microscopy		No	No	Yes	Yes	Yes	No
Married	Secondary	Student	1	1-5 yrs		IMSP	Monthly	Fever, Headache, & Chills	Go for medical laboratory diagnosis	Doctor	Drug shop	Antipyretics (paracetamol)	Arthemeter/lumefantrine	No	No	No		Female	36-45 yrs	Urban	Receiving ART	No	Microscopy		No	Yes	Yes	No	No	No
Divorced	Secondary	Student	1	5-10 yrs		IMSP	Monthly	Fever	Go to drug shop/chemist	Self	Drug shop	ACT	Arthemeter/lumefantrine	No	No	No		Female	25 or younger	Urban	Receiving ART	No	Microscopy		No	No	Yes	No	Yes	No
Married	Tertiary	Public Servant	1	5-10 yrs		IMSP	Monthly	Fever & Headache	Self-treatment at home	Drug shop owners	Clinic/hospital	ACT	Dihydroartemisinin/piperaquinet	Yes	No	No	Free malaria testing and drugs	Female	36-45 yrs	Rural	Receiving ART	No	RDT		Yes	No	Yes	Yes	Yes	No
Single	Primary	Student	1	5-10 yrs		IMSP	Monthly	Fever & Chills	Self-treatment at home	Self	Drug shop	ACT	Artesunate/amodiaquine	Yes	No	No		Male	46 or older	Urban	Receiving ART	No	Clinical exam		No	No	Yes	Yes	Yes	No
Married	Primary	Student	1	1-5 yrs		IMSP	Quarterly	Fever, Headache, & Chills	Go to drug shop/chemist	Self	Drug shop	ACT	Arthemeter/lumefantrine	Yes	No	No		Male	26-35 yrs	Urban	Receiving ART	No	Clinical exam		No	No	Yes	No	Yes	No
Married	Tertiary	Student	1	1-5 yrs	L+N+Z	IMSP	Quarterly	Fever	Self-treatment at home	Self	Drug shop	ACT	Dihydroartemisinin/piperaquinet	Yes	No	No		Female	26-35 yrs	Urban	Receiving ART	Yes	Clinical exam		No	No	Yes	Yes	Yes	No
Single	Tertiary	Trading/Business	1	5-10 yrs		IMSP	Yearly	Fever	Go to drug shop/chemist	Drug shop owners	Licensed pharmacy	ACT	Arthemeter/lumefantrine	Yes	No	No		Male	26-35 yrs	Rural	Receiving ART	No	Clinical exam		Yes	No	Yes	No	Yes	No
Married	Secondary	Student	1	1-5 yrs		IMSP	Other	Fever	Self-treatment at home	Doctor	Drug shop	ACT	Arthemeter/lumefantrine	Yes	No	No		Female	36-45 yrs	Urban	Receiving ART	No	Clinical exam		No	Yes	Yes	Yes	Yes	No
Divorced	Secondary	Trading/Business	1	1 year or less		IMSP	Yearly	Fever & Headache	Go to drug shop/chemist	Self	Drug shop	Antipyretics (paracetamol)	Dihydroartemisinin/piperaquinet	Yes	No	No		Female	26-35 yrs	Rural	Receiving ART	No	Clinical exam		No	No	Yes	No	No	No
Single	No Formal Education	Public Servant	1	1-5 yrs		IMSP	Other	Fever & Chills	Go to HIV/AIDS care center	Doctor	Licensed pharmacy	ACT	Arthemeter/lumefantrine	Yes	Yes	No		Female	26-35 yrs	Rural	Receiving ART	No	Clinical exam		Yes	Yes	Yes	No	Yes	No
Divorced	Secondary	Trading/Business	1	1-5 yrs		IMSP	Quarterly	Fever	Go to HIV/AIDS care center	Self	Clinic/hospital	Antipyretics (paracetamol)	Artesunate/amodiaquine	Yes	No	No		Female	26-35 yrs	Rural	Receiving ART	No	Clinical exam		Yes	No	Yes	No	No	No
Divorced	Primary	Student	1	1-5 yrs		IMSP	Quarterly	Fever & Chills	Go to drug shop/chemist	Friend/Relative	Drug shop	Non-ACT antimalarial	Arthemeter/lumefantrine	Yes	Yes	No		Female	36-45 yrs	Urban	Receiving ART	No	No confirmation	No money	No	No	No	No	No	No
Married	Primary	Trading/Business	1	5-10 yrs		IMSP	Yearly	Fever, Headache, & Chills	Self-treatment at home	Self	Drug shop	ACT	Arthemeter/lumefantrine	Yes	Yes	No		Male	46 or older	Rural	Receiving ART	No	Microscopy		No	No	Yes	Yes	Yes	No
Single	Tertiary	Student	1	1-5 yrs		IMSP	Yearly	Fever & Headache	Go to drug shop/chemist	Self	Drug shop	ACT	Artesunate/amodiaquine	Yes	No	No	Free malaria testing and drugs	Male	25 or younger	Urban	Receiving ART	No	Microscopy		No	No	Yes	No	Yes	No
Single	Secondary	Student	1	1-5 yrs	L+N+Z	IMSP	Quarterly	Fever & Chills	Go to HIV/AIDS care center	Self	Drug shop	Antipyretics (paracetamol)	Arthemeter/lumefantrine	Yes	No	No	Free malaria testing and drugs	Male	36-45 yrs	Urban	Receiving ART	Yes			No	No	Yes	No	No	No
Married	No Formal Education	Student	1	5-10 yrs		IMSP	Monthly	Fever & Headache	Go to drug shop/chemist	Self	Licensed pharmacy	Herbs	Arthemeter/lumefantrine	No	Yes	No		Female	36-45 yrs	Urban	Receiving ART	No	No confirmation		Yes	No	No	No	No	No
Married	Secondary	Trading/Business	1	1-5 yrs		IMSP	Quarterly	Fever	Go for medical laboratory diagnosis	Self	Clinic/hospital	Antipyretics (paracetamol)	Dihydroartemisinin/piperaquinet	Yes	No	No		Female	26-35 yrs	Rural	Receiving ART	No	Clinical exam		Yes	No	Yes	No	No	No
Married	Tertiary	Student	1	1 year or less		FMC OW.	Quarterly	Fever & Headache	Go to drug shop/chemist	Self	Drug shop	Antipyretics (paracetamol)	Arthemeter/lumefantrine	Yes	No	No		Male	26-35 yrs	Rural	Receiving ART	Yes	Clinical exam		No	No	Yes	No	No	No
Married	Secondary	Student	1	1-5 yrs		FMC OW.	Monthly	Fever & Chills	Go for medical laboratory diagnosis	Self	Drug shop	ACT	Artesunate/amodiaquine	Yes	No	No		Male	36-45 yrs	Rural	Receiving ART	No	Clinical exam		No	No	Yes	No	Yes	No
Married	Tertiary	Student	1	1-5 yrs		FMC OW.	Monthly	Fever	Self-treatment at home	Self	Licensed pharmacy	Antipyretics (paracetamol)	Artesunate/amodiaquine	No	No	No		Male	26-35 yrs	Urban	Receiving ART	No	No confirmation		Yes	No	No	Yes	No	No
Single	Tertiary	Trading/Business	1	1 year or less		FMC OW.	Monthly	Fever	Self-treatment at home	Drug shop owners	Licensed pharmacy	ACT	Arthemeter/lumefantrine	Yes	Yes	No		Female	25 or younger	Urban	Receiving ART	No	Clinical exam		Yes	No	Yes	Yes	Yes	No
Married	Primary	Trading/Business	1	5-10 yrs		FMC OW.	Quarterly	Fever, Headache, & Chills	Self-treatment at home	Drug shop owners	Licensed pharmacy	ACT	Arthemeter/lumefantrine	No	No	No		Male	36-45 yrs	Rural	Receiving ART	No	Clinical exam		Yes	No	Yes	Yes	Yes	No
Single	Primary	Trading/Business	1	5-10 yrs		FMC OW.	Monthly	Fever & Headache	Go to drug shop/chemist	Self	Drug shop	ACT	Arthemeter/lumefantrine	No	Yes	No		Male	25 or younger	Rural	Receiving ART	No	Microscopy		No	No	Yes	No	Yes	No
Married	Secondary	Student	1	1-5 yrs		FMC OW.	Quarterly	Fever & Headache	Self-treatment at home	Doctor	Licensed pharmacy	ACT	Arthemeter/lumefantrine	No	No	No		Female	36-45 yrs	Urban	Receiving ART	No	Microscopy		Yes	Yes	Yes	Yes	Yes	No
Single	No Formal Education	Student	1	5-10 yrs	L+N+Z	FMC OW.	Quarterly	Fever & Headache	Go to HIV/AIDS care center	Self	Drug shop	Antipyretics (paracetamol)	Artesunate/amodiaquine	Yes	No	No		Female	25 or younger	Rural	Receiving ART	Yes	Microscopy		No	No	Yes	No	No	No
Single	Tertiary	Trading/Business	1	5-10 yrs		FMC OW.	Yearly	Fever	Go to drug shop/chemist	Friend/Relative	Drug shop	ACT	Artesunate/amodiaquine	Yes	No	No		Female	25 or younger	Rural	Receiving ART	No	Microscopy		No	No	Yes	No	Yes	No
Married	No Formal Education	Student	1	1-5 yrs		FMC OW.	Monthly	Fever & Headache	Go to HIV/AIDS care center	Self	Drug shop	Antipyretics (paracetamol)	Arthemeter/lumefantrine	Yes	No	No		Female	25 or younger	Rural	Receiving ART	No	Microscopy		No	No	Yes	No	No	No
Single	No Formal Education	Student	1	5-10 yrs		FMC OW.	Quarterly	Fever & Headache	Go to drug shop/chemist	Self	Drug shop	ACT	Artesunate/amodiaquine	Yes	No	No		Female	36-45 yrs	Rural	Receiving ART	No	RDT		No	No	Yes	No	Yes	No
Single	Secondary	Trading/Business	1	1 year or less		FMC OW.	Quarterly	Fever & Chills	Self-treatment at home	Drug shop owners	Drug shop	ACT	Arthemeter/lumefantrine	Yes	No	No	Use mosquito nets	Male	25 or younger	Rural	Receiving ART	No	Microscopy		No	No	Yes	Yes	Yes	No
Single	Primary	Student	1	1-5 yrs		FMC OW.	Monthly	Fever & Chills	Go to drug shop/chemist	Self	Licensed pharmacy	ACT	Dihydroartemisinin/piperaquinet	No	No	No		Male	25 or younger	Urban	Receiving ART	No	Clinical exam		Yes	No	Yes	No	Yes	No
Married	Secondary	Public Servant	1	5-10 yrs		FMC OW.	Quarterly	Fever, Headache, & Chills	Go to HIV/AIDS care center	Drug shop owners	Drug shop	ACT	Arthemeter/lumefantrine	Yes	No	No		Male	26-35 yrs	Urban	Receiving ART	No	Microscopy		No	No	Yes	No	Yes	No
Single	Secondary	Trading/Business	1	5-10 yrs	L+N+Z	FMC OW.	Yearly	Fever	Self-treatment at home	Self	Drug shop	Antipyretics (paracetamol)	Arthemeter/lumefantrine	No	No	No		Male	25 or younger	Rural	Receiving ART	Yes	Microscopy		No	No	Yes	Yes	No	No
Married	Secondary	Trading/Business	1	5-10 yrs		FMC OW.	Monthly	Fever & Chills	Go to drug shop/chemist	Doctor	Clinic/hospital	ACT	Artesunate/amodiaquine	Yes	Yes	No		Male	26-35 yrs	Urban	Receiving ART	No	Microscopy		Yes	Yes	Yes	No	Yes	No
Single	Primary	Public Servant	1	5-10 yrs		FMC OW.	Quarterly	Fever, Headache, & Chills	Go to HIV/AIDS care center	Friend/Relative	Drug shop	Antipyretics (paracetamol)	Artesunate/amodiaquine	Yes	No	No	Use mosquito nets	Female	25 or younger	Rural	Receiving ART	No	Clinical exam		No	No	Yes	No	No	No
Married	No Formal Education	Student	1	1-5 yrs		FMC OW.	Quarterly	Fever & Headache	Go to HIV/AIDS care center	Self	Drug shop	ACT	Dihydroartemisinin/piperaquinet	Yes	Yes	No		Male	26-35 yrs	Urban	Receiving ART	No	Clinical exam		No	No	Yes	No	Yes	No
Single	Secondary	Student	1	1 year or less		FMC OW.	Quarterly	Fever & Chills	Self-treatment at home	Drug shop owners	Drug shop	ACT	Artesunate/amodiaquine	Yes	No	No		Female	25 or younger	Rural	Receiving ART	No	No confirmation	Self medicated	No	No	No	Yes	Yes	No
Married	Secondary	Trading/Business	1	1-5 yrs		FMC OW.	Yearly	Fever, Headache, & Chills	Go to drug shop/chemist	Self	Drug shop	ACT	Arthemeter/lumefantrine	Yes	No	No		Male	26-35 yrs	Urban	Receiving ART	No	RDT		No	No	Yes	No	Yes	No
Divorced	Tertiary	Public Servant	1	5-10 yrs		FMC OW.	Quarterly	Fever & Headache	Self-treatment at home	Drug shop owners	Licensed pharmacy	ACT	Arthemeter/lumefantrine	Yes	No	No		Male	36-45 yrs	Rural	Receiving ART	No	Clinical exam		Yes	No	Yes	Yes	Yes	No
Married	Secondary	Public Servant	1	1-5 yrs		FMC OW.	Yearly	Fever	Self-treatment at home	Self	Drug shop	Antipyretics (paracetamol)	Arthemeter/lumefantrine	Yes	No	No	Use mosquito nets	Female	26-35 yrs	Rural	Receiving ART	No	No confirmation	Self medicated	No	No	No	Yes	No	No
Divorced	Primary	Student	1	5-10 yrs		FMC OW.	Quarterly	Fever & Headache	Self-treatment at home	Self	Drug shop	Non-ACT antimalarial	Artesunate/amodiaquine	Yes	No	No		Female	36-45 yrs	Rural	Receiving ART	No	Microscopy		No	No	Yes	Yes	No	No
Married	No Formal Education	Trading/Business	1	5-10 yrs		FMC OW.	Quarterly	Fever, Headache, & Chills	Self-treatment at home	Drug shop owners	Clinic/hospital	ACT	Arthemeter/lumefantrine	No	Yes	No		Female	26-35 yrs	Rural	Receiving ART	No	Microscopy		Yes	No	Yes	Yes	Yes	No
Single	Primary	Trading/Business	1	1-5 yrs		FMC OW.	Yearly	Fever & Headache	Go to drug shop/chemist	Doctor	Clinic/hospital	Herbs	Artesunate/amodiaquine	Yes	No	No		Female	25 or younger	Urban	Receiving ART	No	RDT		Yes	Yes	Yes	No	No	No
Married	Primary	Trading/Business	1	1-5 yrs		FMC OW.	Monthly	Fever & Chills	Self-treatment at home	Self	Drug shop	ACT	Arthemeter/lumefantrine	Yes	No	No		Male	26-35 yrs	Rural	Receiving ART	No	RDT		No	No	Yes	Yes	Yes	No
Married	Secondary	Trading/Business	1	5-10 yrs		FMC OW.	Quarterly	Fever	Go to drug shop/chemist	Doctor	Drug shop	Antipyretics (paracetamol)	Artesunate/amodiaquine	Yes	No	No		Female	26-35 yrs	Rural	Receiving ART	No	Clinical exam		No	Yes	Yes	No	No	No
Divorced	Primary	Trading/Business	1	5-10 yrs		FMC OW.	Yearly	Fever	Go to HIV/AIDS care center	Drug shop owners	Clinic/hospital	Antipyretics (paracetamol)	Artesunate/amodiaquine	Yes	No	No		Male	26-35 yrs	Rural	Receiving ART	No	Microscopy		Yes	No	Yes	No	No	No
Single	Secondary	Trading/Business	1	5-10 yrs		FMC OW.	Monthly	Fever	Go to HIV/AIDS care center	Friend/Relative	Drug shop	Non-ACT antimalarial	Artesunate/amodiaquine	Yes	No	No		Female	25 or younger	Rural	Receiving ART	No	RDT		No	No	Yes	No	No	No
Married	Secondary	Student	1	1-5 yrs	L+N+Z	FMC OW.	Quarterly	Fever & Chills	Go to drug shop/chemist	Self	Clinic/hospital	ACT	Arthemeter/lumefantrine	Yes	No	No	Free malaria testing and drugs	Female	26-35 yrs	Rural	Receiving ART	Yes	Microscopy		Yes	No	Yes	No	Yes	No
Married	No Formal Education	Trading/Business	1	5-10 yrs	L+N+Z	FMC OW.	Quarterly	Fever, Headache, & Chills	Go to HIV/AIDS care center	Drug shop owners	Drug shop	ACT	Arthemeter/lumefantrine	Yes	Yes	No		Male	26-35 yrs	Urban	Receiving ART	Yes	Microscopy		No	No	Yes	No	Yes	No
Divorced	Secondary	Trading/Business	1	1-5 yrs	L+N+Z	FMC OW.	Quarterly	Fever & Headache	Self-treatment at home	Self	Drug shop	ACT	Arthemeter/lumefantrine	Yes	Yes	No		Female	26-35 yrs	Urban	Receiving ART	Yes	RDT		No	No	Yes	Yes	Yes	No
Married	Secondary	Student	1	1-5 yrs	L+N+Z	FMC OW.	Yearly	Fever & Chills	Go to drug shop/chemist	Drug shop owners	Drug shop	ACT	Artesunate/amodiaquine	Yes	No	No		Male	26-35 yrs	Urban	Receiving ART	Yes	Microscopy		No	No	Yes	No	Yes	No
Single	Primary	Trading/Business	1	1-5 yrs	L+N+Z	FMC OW.	Yearly	Fever, Headache, & Chills	Self-treatment at home	Doctor	Drug shop	ACT	Dihydroartemisinin/piperaquinet	No	No	No		Female	25 or younger	Urban	Receiving ART	Yes	RDT		No	Yes	Yes	Yes	Yes	No
Single	Secondary	Student	1	5-10 yrs	L+N+Z	FMC OW.	Quarterly	Fever & Headache	Go to drug shop/chemist	Self	Drug shop	Antipyretics (paracetamol)	Artesunate/amodiaquine	Yes	No	No		Male	25 or younger	Rural	Receiving ART	Yes	Clinical exam		No	No	Yes	No	No	No
Married	Secondary	Trading/Business	1	1 year or less	L+N+Z	FMC OW.	Quarterly	Fever & Chills	Go to HIV/AIDS care center	Drug shop owners	Drug shop	ACT	Arthemeter/lumefantrine	Yes	No	No		Female	26-35 yrs	Rural	Receiving ART	Yes	RDT		No	No	Yes	No	Yes	No
Single	Secondary	Trading/Business	1	1-5 yrs	L+N+Z	FMC OW.	Quarterly	Fever, Headache, & Chills	Self-treatment at home	Drug shop owners	Licensed pharmacy	Antipyretics (paracetamol)	Artesunate/amodiaquine	Yes	No	No		Male	25 or younger	Rural	Receiving ART	Yes	Clinical exam		Yes	No	Yes	Yes	No	No
Single	Secondary	Student	1	1-5 yrs	L+N+Z	FMC OW.	Monthly	Fever & Chills	Go to drug shop/chemist	Self	Licensed pharmacy	Antipyretics (paracetamol)	Arthemeter/lumefantrine	Yes	No	No		Female	25 or younger	Rural	Receiving ART	Yes	Clinical exam		Yes	No	Yes	No	No	No
Married	Primary	Trading/Business	1	1-5 yrs	L+N+Z	FMC OW.	Monthly	Fever, Headache, & Chills	Go to HIV/AIDS care center	Self	Licensed pharmacy	ACT	Artesunate/amodiaquine	Yes	No	No		Male	26-35 yrs	Urban	Receiving ART	Yes	Clinical exam		Yes	No	Yes	No	Yes	No
Divorced	Secondary	Student	1	5-10 yrs	L+N+Z	FMC OW.	Monthly	Fever & Chills	Self-treatment at home	Drug shop owners	Drug shop	Non-ACT antimalarial	Artesunate/amodiaquine	Yes	No	No	Free malaria testing and drugs	Female	26-35 yrs	Urban	Receiving ART	Yes	RDT		No	No	Yes	Yes	No	No
Single	Secondary	Trading/Business	1	1-5 yrs	L+N+Z	FMC OW.	Monthly	Fever & Headache	Self-treatment at home	Self	Drug shop	Non-ACT antimalarial	Artesunate/amodiaquine	Yes	Yes	No	Free malaria testing and drugs	Male	25 or younger	Urban	Receiving ART	Yes	Microscopy		No	No	Yes	Yes	No	No
Single	Tertiary	Trading/Business	1	5-10 yrs	L+N+Z	FMC OW.	Monthly	Fever & Headache	Go to drug shop/chemist	Self	Licensed pharmacy	Antipyretics (paracetamol)	Arthemeter/lumefantrine	Yes	No	No		Female	25 or younger	Rural	Receiving ART	Yes	RDT		Yes	No	Yes	No	No	No
Married	Tertiary	Trading/Business	1	1 year or less	L+N+Z	FMC OW.	Quarterly	Fever & Chills	Go to HIV/AIDS care center	Drug shop owners	Drug shop	ACT	Arthemeter/lumefantrine	Yes	No	No		Female	26-35 yrs	Rural	Receiving ART	Yes	Clinical exam		No	No	Yes	No	Yes	No
Single	Secondary	Student	1	1-5 yrs	L+N+Z	FMC OW.	Yearly	Fever & Headache	Self-treatment at home	Doctor	Drug shop	Antipyretics (paracetamol)	Arthemeter/lumefantrine	No	No			Female	25 or younger	Urban	Receiving ART	Yes	RDT		No	Yes	Yes	Yes	No	No
Married	Tertiary	Trading/Business	1	1-5 yrs	L+N+Z	FMC OW.	Monthly	Fever	Go to drug shop/chemist	Self	Licensed pharmacy	ACT	Arthemeter/lumefantrine	Yes	Yes	No		Female	26-35 yrs	Rural	Receiving ART	Yes	No confirmation	Self medicated	Yes	No	No	No	Yes	No
Single	Secondary	Trading/Business	1	5-10 yrs	L+N+Z	FMC OW.	Quarterly	Fever & Headache	Go to HIV/AIDS care center	Self	Drug shop	Antipyretics (paracetamol)	Arthemeter/lumefantrine	Yes	No	No		Female	25 or younger	Urban	Receiving ART	Yes	RDT		No	No	Yes	No	No	No
Single	Primary	Trading/Business	1	1 year or less	L+N+Z	FMC OW.	Quarterly	Fever & Chills	Self-treatment at home	Drug shop owners	Drug shop	ACT	Artesunate/amodiaquine	No	No	No		Female	25 or younger	Rural	Receiving ART	Yes	Microscopy		No	No	Yes	Yes	Yes	No
Married	Secondary	Student	1	1-5 yrs	L+N+Z	FMC OW.	Quarterly	Fever, Headache, & Chills	Self-treatment at home	Self	Licensed pharmacy	Antipyretics (paracetamol)	Arthemeter/lumefantrine	Yes	No	No		Female	26-35 yrs	Rural	Receiving ART	Yes	No confirmation	Self medicated	Yes	No	No	Yes	No	No
Divorced	Primary	Trading/Business	1	1-5 yrs		FMC OW.	Quarterly	Fever	Self-treatment at home	Self	Drug shop	ACT	Arthemeter/lumefantrine	No	No	No		Male	26-35 yrs	Rural	Receiving ART	No	RDT		No	No	Yes	Yes	Yes	No
Married	Secondary	Trading/Business	1	5-10 yrs		FMC OW.	Yearly	Fever & Chills	Go to drug shop/chemist	Self	Drug shop	ACT	Artesunate/amodiaquine	Yes	No	No		Female	26-35 yrs	Rural	Receiving ART	No	Microscopy		No	No	Yes	No	Yes	No
Single	Tertiary	Public Servant	1	5-10 yrs		FMC OW.	Quarterly	Fever, Headache, & Chills	Self-treatment at home	Drug shop owners	Licensed pharmacy	ACT	Arthemeter/lumefantrine	Yes	Yes	No		Male	25 or younger	Urban	Receiving ART	No	Microscopy		Yes	No	Yes	Yes	Yes	No
Single	Tertiary	Trading/Business	1	5-10 yrs	L+N+Z	FMC OW.	Quarterly	Fever & Headache	Go to drug shop/chemist	Doctor	Drug shop	ACT	Arthemeter/lumefantrine	Yes	Yes	No	Free malaria testing and drugs	Male	25 or younger	Rural	Receiving ART	Yes	Microscopy		No	Yes	Yes	No	Yes	No
Married	Tertiary	Student	1	1-5 yrs		FMC OW.	Quarterly	Fever & Chills	Go to HIV/AIDS care center	Self	Drug shop	ACT	Dihydroartemisinin/piperaquinet	Yes	No	No		Female	26-35 yrs	Urban	Receiving ART	No	Microscopy		No	No	Yes	No	Yes	No
Married	Secondary	Trading/Business	1	1 year or less		FMC OW.	Monthly	Fever, Headache, & Chills	Go to drug shop/chemist	Self	Licensed pharmacy	ACT		Yes	No	No		Male	26-35 yrs	Rural	Receiving ART	No	Clinical exam		Yes	No	Yes	No	Yes	No
Single	Tertiary	Student	1	1-5 yrs	L+N+Z	FMC OW.	Quarterly	Fever & Headache	Go to HIV/AIDS care center	Self	Drug shop	ACT	Artesunate/amodiaquine	Yes	Yes	No		Female	25 or younger	Rural	Receiving ART	Yes	Clinical exam		No	No	Yes	No	Yes	No
Single	Tertiary	Trading/Business	1	1-5 yrs	L+N+Z	FMC OW.	Monthly	Fever & Chills	Go to drug shop/chemist	Drug shop owners	Clinic/hospital	Non-ACT antimalarial	Artesunate/amodiaquine	Yes	Yes	No		Male	25 or younger	Rural	Receiving ART	Yes	Clinical exam		Yes	No	Yes	No	No	No
Single	Secondary	Trading/Business	1	1 year or less	L+N+Z	FMC OW.	Monthly	Fever, Headache, & Chills	Go to drug shop/chemist	Drug shop owners	Drug shop	Antipyretics (paracetamol)	Artesunate/amodiaquine	Yes	No	No		Female	25 or younger	Rural	Receiving ART	Yes	Microscopy		No	No	Yes	No	No	No
Single	Primary	Student	1	1 year or less	L+N+Z	FMC OW.	Quarterly	Fever	Go to HIV/AIDS care center	Drug shop owners	HIV Care Center	Antipyretics (paracetamol)	Arthemeter/lumefantrine	Yes	Yes	No		Male	25 or younger	Urban	Receiving ART	Yes	Clinical exam		Yes	No	Yes	No	No	No
Married	Tertiary	Trading/Business	1	1-5 yrs	L+N+Z	FMC OW.	Monthly	Fever & Chills	Self-treatment at home	Self	Drug shop	ACT	Chloroguanil+dapsone+artesunate	Yes	No			Female	26-35 yrs	Rural	Receiving ART	Yes	Clinical exam		No	No	Yes	Yes	Yes	No
Single	Secondary	Student	1	5-10 yrs		FMC OW.	Quarterly	Fever, Headache, & Chills	Go to drug shop/chemist	Drug shop owners	Licensed pharmacy	ACT	Arthemeter/lumefantrine	Yes	No	No		Male	25 or younger	Urban	Receiving ART	No	No confirmation	Self medicated	Yes	No	No	No	Yes	No
Married	Tertiary	Student	1	5-10 yrs	L+N+Z	FMC OW.	Yearly	Fever & Headache	Go to drug shop/chemist	Self	Drug shop	Antipyretics (paracetamol)	Arthemeter/lumefantrine	No	Yes	No		Female	36-45 yrs	Rural	Receiving ART	Yes	Clinical exam		No	No	Yes	No	No	No
Married	Secondary	Student	1	5-10 yrs	L+N+Z	FMC OW.	Monthly	Fever & Chills	Go to drug shop/chemist	Drug shop owners	Licensed pharmacy	ACT	Arthemeter/lumefantrine	Yes	No	No		Female	26-35 yrs	Rural	Receiving ART	Yes	Clinical exam		Yes	No	Yes	No	Yes	No
Married	Secondary	Student	1	1-5 yrs	L+N+Z	FMC OW.	Quarterly	Fever & Chills	Go to drug shop/chemist	Self	Drug shop	Antipyretics (paracetamol)	Arthemeter/lumefantrine	Yes	Yes	No		Female	26-35 yrs		Receiving ART	Yes	Clinical exam		No	No	Yes	No	No	No
Married	Secondary	Trading/Business	1	5-10 yrs	L+N+Z	FMC OW.	Yearly	Fever, Headache, & Chills	Go to drug shop/chemist	Self	Drug shop	ACT	Artesunate/amodiaquine	Yes	No	No		Female	26-35 yrs	Urban	Receiving ART	Yes	RDT		No	No	Yes	No	Yes	No
Married	Tertiary	Student	1	1-5 yrs	L+N+Z	FMC OW.	Monthly	Fever & Headache	Self-treatment at home	Drug shop owners	Licensed pharmacy	ACT	Arthemeter/lumefantrine	Yes	No	No		Female	26-35 yrs	Rural	Receiving ART	Yes	Microscopy		Yes	No	Yes	Yes	Yes	No
Single	Secondary	Student	1	5-10 yrs	L+N+Z	FMC OW.	Quarterly	Fever & Chills	Go to drug shop/chemist	Self	Licensed pharmacy	ACT	Dihydroartemisinin/piperaquinet	No	No	No		Male	25 or younger	Rural	Receiving ART	Yes	Clinical exam		Yes	No	Yes	No	Yes	No
Married	Secondary	Student	1	1-5 yrs		FMC OW.	Quarterly	Fever, Headache, & Chills	Self-treatment at home	Drug shop owners	Drug shop	ACT	Arthemeter/lumefantrine	Yes	Yes	No	Free malaria testing and drugs	Male	26-35 yrs	Rural	Receiving ART	No	Microscopy		No	No	Yes	Yes	Yes	No
Single	Secondary	Trading/Business	1	5-10 yrs		FMC OW.	Quarterly	Fever & Headache	Go to drug shop/chemist	Friend/Relative	Drug shop	ACT	Artesunate/amodiaquine	Yes	No	No		Female	25 or younger		Receiving ART	No	Clinical exam		No	No	Yes	No	Yes	No
Married	Primary	Student	1	1-5 yrs	L+N+Z	FMC OW.	Other	Fever & Chills	Go to drug shop/chemist	Self	Licensed pharmacy	Antipyretics (paracetamol)	Artesunate/amodiaquine	Yes	Yes	No		Female	26-35 yrs	Urban	Receiving ART	Yes	Clinical exam		Yes	No	Yes	No	No	No
Single	Tertiary	Trading/Business	1	5-10 yrs	L+N+Z	FMC OW.	Quarterly	Fever, Headache, & Chills	Go to HIV/AIDS care center	Self	Drug shop	Non-ACT antimalarial	Arthemeter/lumefantrine	No	Yes	No		Male	25 or younger	Rural	Receiving ART	Yes	Microscopy		No	No	Yes	No	No	No
Married	Secondary	Trading/Business	1	1-5 yrs	L+N+Z	FMC OW.	Yearly	Fever & Headache	Go to drug shop/chemist	Self	Drug shop	ACT	Arthemeter/lumefantrine	No	Yes	No		Female		Rural	Receiving ART	Yes	Clinical exam		No	No	Yes	No	Yes	No
Single	Secondary	Trading/Business	1	1 year or less	L+N+Z	FMC OW.	Yearly	Fever & Chills	Go to HIV/AIDS care center	Drug shop owners	Drug shop	Antipyretics (paracetamol)	Artesunate/amodiaquine	Yes	No	No		Male			Receiving ART	Yes	Clinical exam		No	No	Yes	No	No	No
Married	Secondary	Trading/Business	1	1-5 yrs		FMC OW.	Other	Fever, Headache, & Chills	Go for medical laboratory diagnosis	Self	Licensed pharmacy	ACT	Dihydroartemisinin/piperaquinet	Yes	No	No		Female		Urban	Receiving ART	No	Microscopy		Yes	No	Yes	No	Yes	No
Single	Primary	Student	1	5-10 yrs	L+N+Z	FMC OW.	Monthly	Fever, Headache, & Chills	Go to drug shop/chemist	Self	Licensed pharmacy	Antipyretics (paracetamol)	Arthemeter/lumefantrine	Yes	Yes	No		Male	25 or younger	Rural	Receiving ART	Yes	Microscopy		Yes	No	Yes	No	No	No
Single	Secondary	Trading/Business	1	1 year or less		FMC OW.	Yearly	Fever, Headache, & Chills	Go to drug shop/chemist	Drug shop owners	Drug shop	ACT	Arthemeter/lumefantrine	Yes	No	No		Male	25 or younger	Rural	Receiving ART	No	Clinical exam		No	No	Yes	No	Yes	No
Single	Tertiary	Student	1	1-5 yrs		FMC OW.	Monthly	Fever & Chills	Self-treatment at home	Drug shop owners	Drug shop	ACT	Artesunate/amodiaquine	Yes	No	No		Male	25 or younger	Urban	Receiving ART	No	Clinical exam		No	No	Yes	Yes	Yes	No
Single	Secondary	Student	1	1 year or less		FMC OW.	Quarterly	Fever, Headache, & Chills	Go to drug shop/chemist	Doctor	Licensed pharmacy	Antipyretics (paracetamol)	Dihydroartemisinin/piperaquinet	Yes	Yes	No		Female	25 or younger	Rural	Receiving ART	No	Microscopy		Yes	Yes	Yes	No	No	No
Married	Tertiary	Student	1	1 year or less	L+N+Z	FMC OW.	Yearly	Fever & Headache	Go to drug shop/chemist	Self	Licensed pharmacy	ACT	Arthemeter/lumefantrine	No	No	No		Female	25 or younger	Rural	Receiving ART	Yes	Microscopy		Yes	No	Yes	No	Yes	No
Single	Tertiary	Trading/Business	1	1-5 yrs		FMC OW.	Monthly	Fever & Chills	Go to drug shop/chemist	Drug shop owners	Licensed pharmacy	Non-ACT antimalarial	Arthemeter/lumefantrine	Yes	No	No		Female	26-35 yrs	Urban	Receiving ART	No	Microscopy		Yes	No	Yes	No	No	No
Married	Secondary	Trading/Business	1	5-10 yrs		FMC OW.	Yearly	Fever, Headache, & Chills	Go to HIV/AIDS care center	Doctor	Licensed pharmacy	Antipyretics (paracetamol)	Arthemeter/lumefantrine	Yes	Yes	No		Male	26-35 yrs	Rural	Receiving ART	No	RDT		Yes	Yes	Yes	No	No	No
Single	Tertiary	Trading/Business	1	1 year or less		FMC OW.	Monthly	Fever & Headache	Go to HIV/AIDS care center	Self	Licensed pharmacy	ACT	Arthemeter/lumefantrine	Yes	Yes	No		Female	26-35 yrs	Rural	Receiving ART	No	Microscopy		Yes	No	Yes	No	Yes	No
Married	Secondary	Trading/Business	1	1 year or less		FMC OW.	Quarterly	Fever & Chills	Go to HIV/AIDS care center	Self	Licensed pharmacy	ACT		No	No	No	Use mosquito nets	Female	36-45 yrs	Rural	Receiving ART	No	RDT		Yes	No	Yes	No	Yes	No
Single	Tertiary	Trading/Business	1	1-5 yrs	L+N+Z	FMC OW.	Quarterly	Fever, Headache, & Chills	Go to drug shop/chemist	Self	Drug shop	ACT	Arthemeter/lumefantrine	Yes	No			Male	25 or younger	Rural	Receiving ART	Yes	Microscopy	Self medicated	No	No	Yes	No	Yes	No
Married	Secondary	Student	1	5-10 yrs		FMC OW.	Monthly	Fever & Headache	Self-treatment at home	Self	Clinic/hospital	ACT	Arthemeter/lumefantrine	No	No	No		Female	26-35 yrs	Urban	Receiving ART	No	Microscopy		Yes	No	Yes	Yes	Yes	No
Single	Primary	Student	1	1 year or less		FMC OW.	Quarterly	Fever & Chills	Go to HIV/AIDS care center	Drug shop owners	Clinic/hospital	Antipyretics (paracetamol)	Artesunate/amodiaquine	Yes	Yes	No		Female	25 or younger	Urban	Receiving ART	No	RDT		Yes	No	Yes	No	No	No
Single	Secondary	Trading/Business	1	1-5 yrs		FMC OW.	Monthly	Fever, Headache, & Chills	Go to drug shop/chemist	Doctor	Drug shop	Non-ACT antimalarial	Arthemeter/lumefantrine	Yes	No	No	Use mosquito nets	Male	25 or younger	Urban	Receiving ART	No	RDT	Self medicated	No	Yes	Yes	No	No	No
Married	Primary	Student	1	1 year or less		FMC OW.	Quarterly	Fever & Headache	Go to HIV/AIDS care center	Self	Licensed pharmacy	ACT	Dihydroartemisinin/piperaquinet	Yes	No	No		Female	26-35 yrs	Rural	Receiving ART	No	Clinical exam		Yes	No	Yes	No	Yes	No
Married	Tertiary	Trading/Business	1	1 year or less		FMC OW.	Quarterly	Fever & Chills	Go to drug shop/chemist	Drug shop owners	Drug shop	Antipyretics (paracetamol)	Arthemeter/lumefantrine	Yes	No	No		Male	36-45 yrs	Urban	Receiving ART	No	Microscopy	Self medicated	No	No	Yes	No	No	No
Married	Secondary	Student	1	1-5 yrs	L+N+Z	FMC OW.	Monthly	Fever, Headache, & Chills	Go to drug shop/chemist	Self	Drug shop	Antipyretics (paracetamol)	Dihydroartemisinin/piperaquinet	Yes	Yes	No		Male	26-35 yrs	Rural	Receiving ART	Yes	RDT		No	No	Yes	No	No	No
Married	Tertiary	Trading/Business	1	5-10 yrs		FMC OW.	Quarterly	Fever	Go to HIV/AIDS care center	Self	Drug shop	Antipyretics (paracetamol)	Arthemeter/lumefantrine	Yes	No	No	Free malaria testing and drugs	Male	26-35 yrs	Urban	Receiving ART	No	RDT		No	No	Yes	No	No	No
Married	Secondary	Student	1	5-10 yrs		FMC OW.	Monthly	Fever & Headache	Go to drug shop/chemist	Doctor	Clinic/hospital	ACT	Artesunate/amodiaquine	Yes	No	No		Female	26-35 yrs	Urban	Receiving ART	No	Clinical exam		Yes	Yes	Yes	No	Yes	No
Married	Primary	Trading/Business	1	5-10 yrs		FMC OW.	Quarterly	Fever & Chills	Self-treatment at home	Self	Drug shop	ACT	Arthemeter/lumefantrine	Yes	Yes	No	Use mosquito nets	Female	26-35 yrs	Urban	Receiving ART	No	Microscopy		No	No	Yes	Yes	Yes	No
Single	Secondary	Trading/Business	1	5-10 yrs	L+N+Z	FMC OW.	Monthly	Fever & Chills	Go to drug shop/chemist	Self	Drug shop	ACT	Arthemeter/lumefantrine	No	Yes	No		Female	25 or younger	Rural	Receiving ART	Yes	Microscopy		No	No	Yes	No	Yes	No
Married	Tertiary	Student	1	5-10 yrs	L+N+Z	FMC OW.	Quarterly	Fever & Chills	Self-treatment at home	Self	Clinic/hospital	ACT	Artesunate/amodiaquine	Yes	No	No		Female	36-45 yrs	Rural	Receiving ART	Yes	Microscopy		Yes	No	Yes	Yes	Yes	No
Divorced	Tertiary	Trading/Business	1	5-10 yrs	L+N+Z	FMC OW.	Monthly	Fever, Headache, & Chills	Self-treatment at home	Self	Drug shop	Antipyretics (paracetamol)	Dihydroartemisinin/piperaquinet	Yes	Yes	No		Female	26-35 yrs	Urban	Receiving ART	Yes	Microscopy		No	No	Yes	Yes	No	No
Single	Secondary	Trading/Business	1	5-10 yrs	L+N+Z	FMC OW.	Quarterly	Fever & Headache	Go to drug shop/chemist	Drug shop owners	Clinic/hospital	Non-ACT antimalarial	Arthemeter/lumefantrine	Yes	Yes	No		Male	25 or younger	Rural	Receiving ART	Yes	RDT		Yes	No	Yes	No	No	No
Married	Tertiary	Student	1	1-5 yrs	L+N+Z	FMC OW.	Monthly	Fever & Chills	Go to drug shop/chemist	Self	Drug shop	ACT	Arthemeter/lumefantrine	No	No	No		Male	26-35 yrs	Urban	Receiving ART	Yes	RDT		No	No	Yes	No	Yes	No
Single	Secondary	Trading/Business	1	1-5 yrs	L+N+Z	FMC OW.	Monthly	Fever & Headache	Go to drug shop/chemist	Self	Drug shop	ACT	Arthemeter/lumefantrine	Yes	Yes	No		Male	25 or younger	Rural	Receiving ART	Yes	Clinical exam		No	No	Yes	No	Yes	No
Married	Primary	Student	1	1-5 yrs	L+N+Z	FMC OW.	Monthly	Fever & Chills	Go to drug shop/chemist	Drug shop owners	Licensed pharmacy	ACT	Arthemeter/lumefantrine	No	No	No		Female	26-35 yrs	Urban	Receiving ART	Yes	Microscopy		Yes	No	Yes	No	Yes	No
Single	Tertiary	Student	1	1-5 yrs	L+N+Z	FMC OW.	Monthly	Fever & Headache	Go to drug shop/chemist	Doctor	Drug shop	Antipyretics (paracetamol)	Arthemeter/lumefantrine	Yes	No	No		Male	25 or younger	Urban	Receiving ART	Yes	RDT		No	Yes	Yes	No	No	No
Married	Tertiary	Student	1	1 year or less		FMC OW.	Quarterly	Fever & Headache	Go to drug shop/chemist	Self	Drug shop	Antipyretics (paracetamol)	Arthemeter/lumefantrine	Yes	No	No		Male	26-35 yrs	Rural	Receiving ART	Yes	Clinical exam		No	No	Yes	No	No	No
Married	Secondary	Student	1	1-5 yrs		FMC OW.	Monthly	Fever & Chills	Go for medical laboratory diagnosis	Self	Drug shop	ACT	Artesunate/amodiaquine	Yes	No	No		Male	36-45 yrs	Rural	Receiving ART	No	Clinical exam		No	No	Yes	No	Yes	No
Married	Tertiary	Student	1	1-5 yrs		FMC OW.	Monthly	Fever	Self-treatment at home	Self	Licensed pharmacy	Antipyretics (paracetamol)	Artesunate/amodiaquine	No	No	No		Male	26-35 yrs	Urban	Receiving ART	No	No confirmation		Yes	No	No	Yes	No	No
Single	Tertiary	Trading/Business	1	1 year or less		FMC OW.	Monthly	Fever	Self-treatment at home	Drug shop owners	Licensed pharmacy	ACT	Arthemeter/lumefantrine	Yes	Yes	No		Female	25 or younger	Urban	Receiving ART	No	Clinical exam		Yes	No	Yes	Yes	Yes	No
Married	Primary	Trading/Business	1	5-10 yrs		FMC OW.	Quarterly	Fever, Headache, & Chills	Self-treatment at home	Drug shop owners	Licensed pharmacy	ACT	Arthemeter/lumefantrine	No	No	No		Male	36-45 yrs	Rural	Receiving ART	No	Clinical exam		Yes	No	Yes	Yes	Yes	No
Single	Primary	Trading/Business	1	5-10 yrs		FMC OW.	Monthly	Fever & Headache	Go to drug shop/chemist	Self	Drug shop	ACT	Arthemeter/lumefantrine	No	Yes	No		Male	25 or younger	Rural	Receiving ART	No	Microscopy		No	No	Yes	No	Yes	No
Married	Secondary	Student	1	1-5 yrs		FMC OW.	Quarterly	Fever & Headache	Self-treatment at home	Doctor	Licensed pharmacy	ACT	Arthemeter/lumefantrine	No	No	No		Female	36-45 yrs	Urban	Receiving ART	No	Microscopy		Yes	Yes	Yes	Yes	Yes	No
Single	No Formal Education	Student	1	5-10 yrs	L+N+Z	FMC OW.	Quarterly	Fever & Headache	Go to HIV/AIDS care center	Self	Drug shop	Antipyretics (paracetamol)	Artesunate/amodiaquine	Yes	No	No		Female	25 or younger	Rural	Receiving ART	Yes	Microscopy		No	No	Yes	No	No	No
Single	Tertiary	Trading/Business	1	5-10 yrs		FMC OW.	Yearly	Fever	Go to drug shop/chemist	Friend/Relative	Drug shop	ACT	Artesunate/amodiaquine	Yes	No	No		Female	25 or younger	Rural	Receiving ART	No	Microscopy		No	No	Yes	No	Yes	No
Married	No Formal Education	Student	1	1-5 yrs		FMC OW.	Monthly	Fever & Headache	Go to HIV/AIDS care center	Self	Drug shop	Antipyretics (paracetamol)	Arthemeter/lumefantrine	Yes	No	No		Female	25 or younger	Rural	Receiving ART	No	Microscopy		No	No	Yes	No	No	No
Single	No Formal Education	Student	1	5-10 yrs		FMC OW.	Quarterly	Fever & Headache	Go to drug shop/chemist	Self	Drug shop	ACT	Artesunate/amodiaquine	Yes	No	No		Female	36-45 yrs	Rural	Receiving ART	No	RDT		No	No	Yes	No	Yes	No
Single	Secondary	Trading/Business	1	1 year or less		FMC OW.	Quarterly	Fever & Chills	Self-treatment at home	Drug shop owners	Drug shop	ACT	Arthemeter/lumefantrine	Yes	No	No	Use mosquito nets	Male	25 or younger	Rural	Receiving ART	No	Microscopy		No	No	Yes	Yes	Yes	No
Single	Primary	Student	1	1-5 yrs		FMC OW.	Monthly	Fever & Chills	Go to drug shop/chemist	Self	Licensed pharmacy	ACT	Dihydroartemisinin/piperaquinet	No	No	No		Male	25 or younger	Urban	Receiving ART	No	Clinical exam		Yes	No	Yes	No	Yes	No
Married	Secondary	Public Servant	1	5-10 yrs		FMC OW.	Quarterly	Fever, Headache, & Chills	Go to HIV/AIDS care center	Drug shop owners	Drug shop	ACT	Arthemeter/lumefantrine	Yes	No	No		Male	26-35 yrs	Urban	Receiving ART	No	Microscopy		No	No	Yes	No	Yes	No
Single	Secondary	Trading/Business	1	5-10 yrs	L+N+Z	FMC OW.	Yearly	Fever	Self-treatment at home	Self	Drug shop	Antipyretics (paracetamol)	Arthemeter/lumefantrine	No	No	No		Male	25 or younger	Rural	Receiving ART	Yes	Microscopy		No	No	Yes	Yes	No	No
Married	Secondary	Trading/Business	1	5-10 yrs		FMC OW.	Monthly	Fever & Chills	Go to drug shop/chemist	Doctor	Clinic/hospital	ACT	Artesunate/amodiaquine	Yes	Yes	No		Male	26-35 yrs	Urban	Receiving ART	No	Microscopy		Yes	Yes	Yes	No	Yes	No
Single	Primary	Public Servant	1	5-10 yrs		FMC OW.	Quarterly	Fever, Headache, & Chills	Go to HIV/AIDS care center	Friend/Relative	Drug shop	Antipyretics (paracetamol)	Artesunate/amodiaquine	Yes	No	No	Use mosquito nets	Female	25 or younger	Rural	Receiving ART	No	Clinical exam		No	No	Yes	No	No	No
Married	No Formal Education	Student	1	1-5 yrs		FMC OW.	Quarterly	Fever & Headache	Go to HIV/AIDS care center	Self	Drug shop	ACT	Dihydroartemisinin/piperaquinet	Yes	Yes	No		Male	26-35 yrs	Urban	Receiving ART	No	Clinical exam		No	No	Yes	No	Yes	No
Single	Secondary	Student	1	1 year or less		FMC OW.	Quarterly	Fever & Chills	Self-treatment at home	Drug shop owners	Drug shop	ACT	Artesunate/amodiaquine	Yes	No	No		Female	25 or younger	Rural	Receiving ART	No	No confirmation	Self medicated	No	No	No	Yes	Yes	No
Married	Secondary	Trading/Business	1	1-5 yrs		FMC OW.	Yearly	Fever, Headache, & Chills	Go to drug shop/chemist	Self	Drug shop	ACT	Arthemeter/lumefantrine	Yes	No	No		Male	26-35 yrs	Urban	Receiving ART	No	RDT		No	No	Yes	No	Yes	No
Divorced	Tertiary	Public Servant	1	5-10 yrs		FMC OW.	Quarterly	Fever & Headache	Self-treatment at home	Drug shop owners	Licensed pharmacy	ACT	Arthemeter/lumefantrine	Yes	No	No		Male	36-45 yrs	Rural	Receiving ART	No	Clinical exam		Yes	No	Yes	Yes	Yes	No
Married	Secondary	Public Servant	1	1-5 yrs		FMC OW.	Yearly	Fever	Self-treatment at home	Self	Drug shop	Antipyretics (paracetamol)	Arthemeter/lumefantrine	Yes	No	No	Use mosquito nets	Female	26-35 yrs	Rural	Receiving ART	No	No confirmation	Self medicated	No	No	No	Yes	No	No
Divorced	Primary	Student	1	5-10 yrs		FMC OW.	Quarterly	Fever & Headache	Self-treatment at home	Self	Drug shop	Non-ACT antimalarial	Artesunate/amodiaquine	Yes	No	No		Female	36-45 yrs	Rural	Receiving ART	No	Microscopy		No	No	Yes	Yes	No	No
Married	No Formal Education	Trading/Business	1	5-10 yrs		FMC OW.	Quarterly	Fever, Headache, & Chills	Self-treatment at home	Drug shop owners	Clinic/hospital	ACT	Arthemeter/lumefantrine	No	Yes	No		Female	26-35 yrs	Rural	Receiving ART	No	Microscopy		Yes	No	Yes	Yes	Yes	No
Single	Primary	Trading/Business	1	1-5 yrs		FMC OW.	Yearly	Fever & Headache	Go to drug shop/chemist	Doctor	Clinic/hospital	Herbs	Artesunate/amodiaquine	Yes	No	No		Female	25 or younger	Urban	Receiving ART	No	RDT		Yes	Yes	Yes	No	No	No
Married	Primary	Trading/Business	1	1-5 yrs		FMC OW.	Monthly	Fever & Chills	Self-treatment at home	Self	Drug shop	ACT	Arthemeter/lumefantrine	Yes	No	No		Male	26-35 yrs	Rural	Receiving ART	No	RDT		No	No	Yes	Yes	Yes	No
Married	Secondary	Trading/Business	1	5-10 yrs		FMC OW.	Quarterly	Fever	Go to drug shop/chemist	Doctor	Drug shop	Antipyretics (paracetamol)	Artesunate/amodiaquine	Yes	No	No		Female	26-35 yrs	Rural	Receiving ART	No	Clinical exam		No	Yes	Yes	No	No	No
Divorced	Primary	Trading/Business	1	5-10 yrs		FMC OW.	Yearly	Fever	Go to HIV/AIDS care center	Drug shop owners	Clinic/hospital	Antipyretics (paracetamol)	Artesunate/amodiaquine	Yes	No	No		Male	26-35 yrs	Rural	Receiving ART	No	Microscopy		Yes	No	Yes	No	No	No
Single	Secondary	Trading/Business	1	5-10 yrs		FMC OW.	Monthly	Fever	Go to HIV/AIDS care center	Friend/Relative	Drug shop	Non-ACT antimalarial	Artesunate/amodiaquine	Yes	No	No		Female	25 or younger	Rural	Receiving ART	No	RDT		No	No	Yes	No	No	No
Married	Secondary	Student	1	1-5 yrs	L+N+Z	FMC OW.	Quarterly	Fever & Chills	Go to drug shop/chemist	Self	Clinic/hospital	ACT	Arthemeter/lumefantrine	Yes	No	No	Free malaria testing and drugs	Female	26-35 yrs	Rural	Receiving ART	Yes	Microscopy		Yes	No	Yes	No	Yes	No
Married	No Formal Education	Trading/Business	1	5-10 yrs	L+N+Z	FMC OW.	Quarterly	Fever, Headache, & Chills	Go to HIV/AIDS care center	Drug shop owners	Drug shop	ACT	Arthemeter/lumefantrine	Yes	Yes	No		Male	26-35 yrs	Urban	Receiving ART	Yes	Microscopy		No	No	Yes	No	Yes	No
Divorced	Secondary	Trading/Business	1	1-5 yrs	L+N+Z	FMC OW.	Quarterly	Fever & Headache	Self-treatment at home	Self	Drug shop	ACT	Arthemeter/lumefantrine	Yes	Yes	No		Female	26-35 yrs	Urban	Receiving ART	Yes	RDT		No	No	Yes	Yes	Yes	No
Married	Secondary	Student	1	1-5 yrs	L+N+Z	FMC OW.	Yearly	Fever & Chills	Go to drug shop/chemist	Drug shop owners	Drug shop	ACT	Artesunate/amodiaquine	Yes	No	No		Male	26-35 yrs	Urban	Receiving ART	Yes	Microscopy		No	No	Yes	No	Yes	No
Single	Primary	Trading/Business	1	1-5 yrs	L+N+Z	FMC OW.	Yearly	Fever, Headache, & Chills	Self-treatment at home	Doctor	Drug shop	ACT	Dihydroartemisinin/piperaquinet	No	No	No		Female	25 or younger	Urban	Receiving ART	Yes	RDT		No	Yes	Yes	Yes	Yes	No
Single	Secondary	Student	1	5-10 yrs	L+N+Z	FMC OW.	Quarterly	Fever & Headache	Go to drug shop/chemist	Self	Drug shop	Antipyretics (paracetamol)	Artesunate/amodiaquine	Yes	No	No		Male	25 or younger	Rural	Receiving ART	Yes	Clinical exam		No	No	Yes	No	No	No
Married	Secondary	Trading/Business	1	1 year or less	L+N+Z	FMC OW.	Quarterly	Fever & Chills	Go to HIV/AIDS care center	Drug shop owners	Drug shop	ACT	Arthemeter/lumefantrine	Yes	No	No		Female	26-35 yrs	Rural	Receiving ART	Yes	RDT		No	No	Yes	No	Yes	No
Single	Secondary	Trading/Business	1	1-5 yrs	L+N+Z	FMC OW.	Quarterly	Fever, Headache, & Chills	Self-treatment at home	Drug shop owners	Licensed pharmacy	Antipyretics (paracetamol)	Artesunate/amodiaquine	Yes	No	No		Male	25 or younger	Rural	Receiving ART	Yes	Clinical exam		Yes	No	Yes	Yes	No	No
Single	Secondary	Student	1	1-5 yrs	L+N+Z	FMC OW.	Monthly	Fever & Chills	Go to drug shop/chemist	Self	Licensed pharmacy	Antipyretics (paracetamol)	Arthemeter/lumefantrine	Yes	No	No		Female	25 or younger	Rural	Receiving ART	Yes	Clinical exam		Yes	No	Yes	No	No	No
Married	Primary	Trading/Business	1	1-5 yrs	L+N+Z	FMC OW.	Monthly	Fever, Headache, & Chills	Go to HIV/AIDS care center	Self	Licensed pharmacy	ACT	Artesunate/amodiaquine	Yes	No	No		Male	26-35 yrs	Urban	Receiving ART	Yes	Clinical exam		Yes	No	Yes	No	Yes	No
Divorced	Secondary	Student	1	5-10 yrs	L+N+Z	FMC OW.	Monthly	Fever & Chills	Self-treatment at home	Drug shop owners	Drug shop	Non-ACT antimalarial	Artesunate/amodiaquine	Yes	No	No	Free malaria testing and drugs	Female	26-35 yrs	Urban	Receiving ART	Yes	RDT		No	No	Yes	Yes	No	No
Single	Secondary	Trading/Business	1	1-5 yrs	L+N+Z	FMC OW.	Monthly	Fever & Headache	Self-treatment at home	Self	Drug shop	Non-ACT antimalarial	Artesunate/amodiaquine	Yes	Yes	No	Free malaria testing and drugs	Male	25 or younger	Urban	Receiving ART	Yes	Microscopy		No	No	Yes	Yes	No	No
Single	Tertiary	Trading/Business	1	5-10 yrs	L+N+Z	FMC OW.	Monthly	Fever & Headache	Go to drug shop/chemist	Self	Licensed pharmacy	Antipyretics (paracetamol)	Arthemeter/lumefantrine	Yes	No	No		Female	25 or younger	Rural	Receiving ART	Yes	RDT		Yes	No	Yes	No	No	No
Married	Tertiary	Trading/Business	1	1 year or less	L+N+Z	FMC OW.	Quarterly	Fever & Chills	Go to HIV/AIDS care center	Drug shop owners	Drug shop	ACT	Arthemeter/lumefantrine	Yes	No	No		Female	26-35 yrs	Rural	Receiving ART	Yes	Clinical exam		No	No	Yes	No	Yes	No
Single	Secondary	Student	1	1-5 yrs	L+N+Z	FMC OW.	Yearly	Fever & Headache	Self-treatment at home	Doctor	Drug shop	Antipyretics (paracetamol)	Arthemeter/lumefantrine	No	No			Female	25 or younger	Urban	Receiving ART	Yes	RDT		No	Yes	Yes	Yes	No	No
Married	Tertiary	Trading/Business	1	1-5 yrs	L+N+Z	FMC OW.	Monthly	Fever	Go to drug shop/chemist	Self	Licensed pharmacy	ACT	Arthemeter/lumefantrine	Yes	Yes	No		Female	26-35 yrs	Rural	Receiving ART	Yes	No confirmation	Self medicated	Yes	No	No	No	Yes	No
Single	Secondary	Trading/Business	1	5-10 yrs	L+N+Z	FMC OW.	Quarterly	Fever & Headache	Go to HIV/AIDS care center	Self	Drug shop	Antipyretics (paracetamol)	Arthemeter/lumefantrine	Yes	No	No		Female	25 or younger	Urban	Receiving ART	Yes	RDT		No	No	Yes	No	No	No
Single	Primary	Trading/Business	1	1 year or less	L+N+Z	FMC OW.	Quarterly	Fever & Chills	Self-treatment at home	Drug shop owners	Drug shop	ACT	Artesunate/amodiaquine	No	No	No		Female	25 or younger	Rural	Receiving ART	Yes	Microscopy		No	No	Yes	Yes	Yes	No
Married	Secondary	Student	1	1-5 yrs	L+N+Z	FMC OW.	Quarterly	Fever, Headache, & Chills	Self-treatment at home	Self	Licensed pharmacy	Antipyretics (paracetamol)	Arthemeter/lumefantrine	Yes	No	No		Female	26-35 yrs	Rural	Receiving ART	Yes	No confirmation	Self medicated	Yes	No	No	Yes	No	No
Divorced	Primary	Trading/Business	1	1-5 yrs		FMC OW.	Quarterly	Fever	Self-treatment at home	Self	Drug shop	ACT	Arthemeter/lumefantrine	No	No	No		Male	26-35 yrs	Rural	Receiving ART	No	RDT		No	No	Yes	Yes	Yes	No
Married	Secondary	Trading/Business	1	5-10 yrs		FMC OW.	Yearly	Fever & Chills	Go to drug shop/chemist	Self	Drug shop	ACT	Artesunate/amodiaquine	Yes	No	No		Female	26-35 yrs	Rural	Receiving ART	No	Microscopy		No	No	Yes	No	Yes	No
Single	Tertiary	Public Servant	1	5-10 yrs		FMC OW.	Quarterly	Fever, Headache, & Chills	Self-treatment at home	Drug shop owners	Licensed pharmacy	ACT	Arthemeter/lumefantrine	Yes	Yes	No		Male	25 or younger	Urban	Receiving ART	No	Microscopy		Yes	No	Yes	Yes	Yes	No
Single	Tertiary	Trading/Business	1	5-10 yrs	L+N+Z	FMC OW.	Quarterly	Fever & Headache	Go to drug shop/chemist	Doctor	Drug shop	ACT	Arthemeter/lumefantrine	Yes	Yes	No	Free malaria testing and drugs	Male	25 or younger	Rural	Receiving ART	Yes	Microscopy		No	Yes	Yes	No	Yes	No
Married	Tertiary	Student	1	1-5 yrs		FMC OW.	Quarterly	Fever & Chills	Go to HIV/AIDS care center	Self	Drug shop	ACT	Dihydroartemisinin/piperaquinet	Yes	No	No		Female	26-35 yrs	Urban	Receiving ART	No	Microscopy		No	No	Yes	No	Yes	No
Married	Secondary	Trading/Business	1	1 year or less		FMC OW.	Monthly	Fever, Headache, & Chills	Go to drug shop/chemist	Self	Licensed pharmacy	ACT		Yes	No	No		Male	26-35 yrs	Rural	Receiving ART	No	Clinical exam		Yes	No	Yes	No	Yes	No
Single	Tertiary	Student	1	1-5 yrs	L+N+Z	FMC OW.	Quarterly	Fever & Headache	Go to HIV/AIDS care center	Self	Drug shop	ACT	Artesunate/amodiaquine	Yes	Yes	No		Female	25 or younger	Rural	Receiving ART	Yes	Clinical exam		No	No	Yes	No	Yes	No
Single	Tertiary	Trading/Business	1	1-5 yrs	L+N+Z	FMC OW.	Monthly	Fever & Chills	Go to drug shop/chemist	Drug shop owners	Clinic/hospital	Non-ACT antimalarial	Artesunate/amodiaquine	Yes	Yes	No		Male	25 or younger	Rural	Receiving ART	Yes	Clinical exam		Yes	No	Yes	No	No	No
Single	Secondary	Trading/Business	1	1 year or less	L+N+Z	FMC OW.	Monthly	Fever, Headache, & Chills	Go to drug shop/chemist	Drug shop owners	Drug shop	Antipyretics (paracetamol)	Artesunate/amodiaquine	Yes	No	No		Female	25 or younger	Rural	Receiving ART	Yes	Microscopy		No	No	Yes	No	No	No
Single	Primary	Student	1	1 year or less	L+N+Z	FMC OW.	Quarterly	Fever	Go to HIV/AIDS care center	Drug shop owners	HIV Care Center	Antipyretics (paracetamol)	Arthemeter/lumefantrine	Yes	Yes	No		Male	25 or younger	Urban	Receiving ART	Yes	Clinical exam		Yes	No	Yes	No	No	No
Married	Tertiary	Trading/Business	1	1-5 yrs	L+N+Z	FMC OW.	Monthly	Fever & Chills	Self-treatment at home	Self	Drug shop	ACT	Chloroguanil+dapsone+artesunate	Yes	No			Female	26-35 yrs	Rural	Receiving ART	Yes	Clinical exam		No	No	Yes	Yes	Yes	No
Single	Secondary	Student	1	5-10 yrs		FMC OW.	Quarterly	Fever, Headache, & Chills	Go to drug shop/chemist	Drug shop owners	Licensed pharmacy	ACT	Arthemeter/lumefantrine	Yes	No	No		Male	25 or younger	Urban	Receiving ART	No	No confirmation	Self medicated	Yes	No	No	No	Yes	No
Married	Tertiary	Student	1	5-10 yrs	L+N+Z	FMC OW.	Yearly	Fever & Headache	Go to drug shop/chemist	Self	Drug shop	Antipyretics (paracetamol)	Arthemeter/lumefantrine	No	Yes	No		Female	36-45 yrs	Rural	Receiving ART	Yes	Clinical exam		No	No	Yes	No	No	No
Married	Secondary	Student	1	5-10 yrs	L+N+Z	FMC OW.	Monthly	Fever & Chills	Go to drug shop/chemist	Drug shop owners	Licensed pharmacy	ACT	Arthemeter/lumefantrine	Yes	No	No		Female	26-35 yrs	Rural	Receiving ART	Yes	Clinical exam		Yes	No	Yes	No	Yes	No
Married	Secondary	Student	1	1-5 yrs	L+N+Z	FMC OW.	Quarterly	Fever & Chills	Go to drug shop/chemist	Self	Drug shop	Antipyretics (paracetamol)	Arthemeter/lumefantrine	Yes	Yes	No		Female	26-35 yrs		Receiving ART	Yes	Clinical exam		No	No	Yes	No	No	No
Married	Secondary	Trading/Business	1	5-10 yrs	L+N+Z	FMC OW.	Yearly	Fever, Headache, & Chills	Go to drug shop/chemist	Self	Drug shop	ACT	Artesunate/amodiaquine	Yes	No	No		Female	26-35 yrs	Urban	Receiving ART	Yes	RDT		No	No	Yes	No	Yes	No
Married	Tertiary	Student	1	1-5 yrs	L+N+Z	FMC OW.	Monthly	Fever & Headache	Self-treatment at home	Drug shop owners	Licensed pharmacy	ACT	Arthemeter/lumefantrine	Yes	No	No		Female	26-35 yrs	Rural	Receiving ART	Yes	Microscopy		Yes	No	Yes	Yes	Yes	No
Single	Secondary	Student	1	5-10 yrs	L+N+Z	FMC OW.	Quarterly	Fever & Chills	Go to drug shop/chemist	Self	Licensed pharmacy	ACT	Dihydroartemisinin/piperaquinet	No	No	No		Male	25 or younger	Rural	Receiving ART	Yes	Clinical exam		Yes	No	Yes	No	Yes	No
Married	Secondary	Student	1	1-5 yrs		FMC OW.	Quarterly	Fever, Headache, & Chills	Self-treatment at home	Drug shop owners	Drug shop	ACT	Arthemeter/lumefantrine	Yes	Yes	No	Free malaria testing and drugs	Male	26-35 yrs	Rural	Receiving ART	No	Microscopy		No	No	Yes	Yes	Yes	No
Single	Secondary	Trading/Business	1	5-10 yrs		FMC OW.	Quarterly	Fever & Headache	Go to drug shop/chemist	Friend/Relative	Drug shop	ACT	Artesunate/amodiaquine	Yes	No	No		Female	25 or younger		Receiving ART	No	Clinical exam		No	No	Yes	No	Yes	No
Married	Primary	Student	1	1-5 yrs	L+N+Z	FMC OW.	Other	Fever & Chills	Go to drug shop/chemist	Self	Licensed pharmacy	Antipyretics (paracetamol)	Artesunate/amodiaquine	Yes	Yes	No		Female	26-35 yrs	Urban	Receiving ART	Yes	Clinical exam		Yes	No	Yes	No	No	No
Single	Tertiary	Trading/Business	1	5-10 yrs	L+N+Z	FMC OW.	Quarterly	Fever, Headache, & Chills	Go to HIV/AIDS care center	Self	Drug shop	Non-ACT antimalarial	Arthemeter/lumefantrine	No	Yes	No		Male	25 or younger	Rural	Receiving ART	Yes	Microscopy		No	No	Yes	No	No	No
Married	Secondary	Trading/Business	1	1-5 yrs	L+N+Z	FMC OW.	Yearly	Fever & Headache	Go to drug shop/chemist	Self	Drug shop	ACT	Arthemeter/lumefantrine	No	Yes	No		Female		Rural	Receiving ART	Yes	Clinical exam		No	No	Yes	No	Yes	No
Single	Secondary	Trading/Business	1	1 year or less	L+N+Z	FMC OW.	Yearly	Fever & Chills	Go to HIV/AIDS care center	Drug shop owners	Drug shop	Antipyretics (paracetamol)	Artesunate/amodiaquine	Yes	No	No		Male			Receiving ART	Yes	Clinical exam		No	No	Yes	No	No	No
Married	Secondary	Trading/Business	1	1-5 yrs		FMC OW.	Other	Fever, Headache, & Chills	Go for medical laboratory diagnosis	Self	Licensed pharmacy	ACT	Dihydroartemisinin/piperaquinet	Yes	No	No		Female		Urban	Receiving ART	No	Microscopy		Yes	No	Yes	No	Yes	No
Single	Primary	Student	1	5-10 yrs	L+N+Z	FMC OW.	Monthly	Fever, Headache, & Chills	Go to drug shop/chemist	Self	Licensed pharmacy	Antipyretics (paracetamol)	Arthemeter/lumefantrine	Yes	Yes	No		Male	25 or younger	Rural	Receiving ART	Yes	Microscopy		Yes	No	Yes	No	No	No
Single	Secondary	Trading/Business	1	1 year or less		FMC OW.	Yearly	Fever, Headache, & Chills	Go to drug shop/chemist	Drug shop owners	Drug shop	ACT	Arthemeter/lumefantrine	Yes	No	No		Male	25 or younger	Rural	Receiving ART	No	Clinical exam		No	No	Yes	No	Yes	No
Single	Tertiary	Student	1	1-5 yrs		FMC OW.	Monthly	Fever & Chills	Self-treatment at home	Drug shop owners	Drug shop	ACT	Artesunate/amodiaquine	Yes	No	No		Male	25 or younger	Urban	Receiving ART	No	Clinical exam		No	No	Yes	Yes	Yes	No
Single	Secondary	Student	1	1 year or less		FMC OW.	Quarterly	Fever, Headache, & Chills	Go to drug shop/chemist	Doctor	Licensed pharmacy	Antipyretics (paracetamol)	Dihydroartemisinin/piperaquinet	Yes	Yes	No		Female	25 or younger	Rural	Receiving ART	No	Microscopy		Yes	Yes	Yes	No	No	No
Married	Tertiary	Student	1	1 year or less	L+N+Z	FMC OW.	Yearly	Fever & Headache	Go to drug shop/chemist	Self	Licensed pharmacy	ACT	Arthemeter/lumefantrine	No	No	No		Female	25 or younger	Rural	Receiving ART	Yes	Microscopy		Yes	No	Yes	No	Yes	No
Single	Tertiary	Trading/Business	1	1-5 yrs		FMC OW.	Monthly	Fever & Chills	Go to drug shop/chemist	Drug shop owners	Licensed pharmacy	Non-ACT antimalarial	Arthemeter/lumefantrine	Yes	No	No		Female	26-35 yrs	Urban	Receiving ART	No	Microscopy		Yes	No	Yes	No	No	No
Married	Secondary	Trading/Business	1	5-10 yrs		FMC OW.	Yearly	Fever, Headache, & Chills	Go to HIV/AIDS care center	Doctor	Licensed pharmacy	Antipyretics (paracetamol)	Arthemeter/lumefantrine	Yes	Yes	No		Male	26-35 yrs	Rural	Receiving ART	No	RDT		Yes	Yes	Yes	No	No	No
Single	Tertiary	Trading/Business	1	1 year or less		FMC OW.	Monthly	Fever & Headache	Go to HIV/AIDS care center	Self	Licensed pharmacy	ACT	Arthemeter/lumefantrine	Yes	Yes	No		Female	26-35 yrs	Rural	Receiving ART	No	Microscopy		Yes	No	Yes	No	Yes	No
Married	Secondary	Trading/Business	1	1 year or less		FMC OW.	Quarterly	Fever & Chills	Go to HIV/AIDS care center	Self	Licensed pharmacy	ACT		No	No	No	Use mosquito nets	Female	36-45 yrs	Rural	Receiving ART	No	RDT		Yes	No	Yes	No	Yes	No
Single	Tertiary	Trading/Business	1	1-5 yrs	L+N+Z	FMC OW.	Quarterly	Fever, Headache, & Chills	Go to drug shop/chemist	Self	Drug shop	ACT	Arthemeter/lumefantrine	Yes	No			Male	25 or younger	Rural	Receiving ART	Yes	Microscopy	Self medicated	No	No	Yes	No	Yes	No
Married	Secondary	Student	1	5-10 yrs		FMC OW.	Monthly	Fever & Headache	Self-treatment at home	Self	Clinic/hospital	ACT	Arthemeter/lumefantrine	No	No	No		Female	26-35 yrs	Urban	Receiving ART	No	Microscopy		Yes	No	Yes	Yes	Yes	No
Single	Primary	Student	1	1 year or less		FMC OW.	Quarterly	Fever & Chills	Go to HIV/AIDS care center	Drug shop owners	Clinic/hospital	Antipyretics (paracetamol)	Artesunate/amodiaquine	Yes	Yes	No		Female	25 or younger	Urban	Receiving ART	No	RDT		Yes	No	Yes	No	No	No
Single	Secondary	Trading/Business	1	1-5 yrs		FMC OW.	Monthly	Fever, Headache, & Chills	Go to drug shop/chemist	Doctor	Drug shop	Non-ACT antimalarial	Arthemeter/lumefantrine	Yes	No	No	Use mosquito nets	Male	25 or younger	Urban	Receiving ART	No	RDT	Self medicated	No	Yes	Yes	No	No	No
Married	Primary	Student	1	1 year or less		FMC OW.	Quarterly	Fever & Headache	Go to HIV/AIDS care center	Self	Licensed pharmacy	ACT	Dihydroartemisinin/piperaquinet	Yes	No	No		Female	26-35 yrs	Rural	Receiving ART	No	Clinical exam		Yes	No	Yes	No	Yes	No
Married	Tertiary	Trading/Business	1	1 year or less		FMC OW.	Quarterly	Fever & Chills	Go to drug shop/chemist	Drug shop owners	Drug shop	Antipyretics (paracetamol)	Arthemeter/lumefantrine	Yes	No	No		Male	36-45 yrs	Urban	Receiving ART	No	Microscopy	Self medicated	No	No	Yes	No	No	No
Married	Secondary	Student	1	1-5 yrs	L+N+Z	FMC OW.	Monthly	Fever, Headache, & Chills	Go to drug shop/chemist	Self	Drug shop	Antipyretics (paracetamol)	Dihydroartemisinin/piperaquinet	Yes	Yes	No		Male	26-35 yrs	Rural	Receiving ART	Yes	RDT		No	No	Yes	No	No	No
Married	Tertiary	Trading/Business	1	5-10 yrs		FMC OW.	Quarterly	Fever	Go to HIV/AIDS care center	Self	Drug shop	Antipyretics (paracetamol)	Arthemeter/lumefantrine	Yes	No	No	Free malaria testing and drugs	Male	26-35 yrs	Urban	Receiving ART	No	RDT		No	No	Yes	No	No	No
Married	Secondary	Student	1	5-10 yrs		FMC OW.	Monthly	Fever & Headache	Go to drug shop/chemist	Doctor	Clinic/hospital	ACT	Artesunate/amodiaquine	Yes	No	No		Female	26-35 yrs	Urban	Receiving ART	No	Clinical exam		Yes	Yes	Yes	No	Yes	No
Married	Primary	Trading/Business	1	5-10 yrs		FMC OW.	Quarterly	Fever & Chills	Self-treatment at home	Self	Drug shop	ACT	Arthemeter/lumefantrine	Yes	Yes	No	Use mosquito nets	Female	26-35 yrs	Urban	Receiving ART	No	Microscopy		No	No	Yes	Yes	Yes	No
Single	Secondary	Trading/Business	1	5-10 yrs	L+N+Z	FMC OW.	Monthly	Fever & Chills	Go to drug shop/chemist	Self	Drug shop	ACT	Arthemeter/lumefantrine	No	Yes	No		Female	25 or younger	Rural	Receiving ART	Yes	Microscopy		No	No	Yes	No	Yes	No
Married	Tertiary	Student	1	5-10 yrs	L+N+Z	FMC OW.	Quarterly	Fever & Chills	Self-treatment at home	Self	Clinic/hospital	ACT	Artesunate/amodiaquine	Yes	No	No		Female	36-45 yrs	Rural	Receiving ART	Yes	Microscopy		Yes	No	Yes	Yes	Yes	No
Divorced	Tertiary	Trading/Business	1	5-10 yrs	L+N+Z	FMC OW.	Monthly	Fever, Headache, & Chills	Self-treatment at home	Self	Drug shop	Antipyretics (paracetamol)	Dihydroartemisinin/piperaquinet	Yes	Yes	No		Female	26-35 yrs	Urban	Receiving ART	Yes	Microscopy		No	No	Yes	Yes	No	No
Single	Secondary	Trading/Business	1	5-10 yrs	L+N+Z	FMC OW.	Quarterly	Fever & Headache	Go to drug shop/chemist	Drug shop owners	Clinic/hospital	Non-ACT antimalarial	Arthemeter/lumefantrine	Yes	Yes	No		Male	25 or younger	Rural	Receiving ART	Yes	RDT		Yes	No	Yes	No	No	No
Married	Tertiary	Student	1	1-5 yrs	L+N+Z	FMC OW.	Monthly	Fever & Chills	Go to drug shop/chemist	Self	Drug shop	ACT	Arthemeter/lumefantrine	No	No	No		Male	26-35 yrs	Urban	Receiving ART	Yes	RDT		No	No	Yes	No	Yes	No
Single	Secondary	Trading/Business	1	1-5 yrs	L+N+Z	FMC OW.	Monthly	Fever & Headache	Go to drug shop/chemist	Self	Drug shop	ACT	Arthemeter/lumefantrine	Yes	Yes	No		Male	25 or younger	Rural	Receiving ART	Yes	Clinical exam		No	No	Yes	No	Yes	No
Married	Primary	Student	1	1-5 yrs	L+N+Z	FMC OW.	Monthly	Fever & Chills	Go to drug shop/chemist	Drug shop owners	Licensed pharmacy	ACT	Arthemeter/lumefantrine	No	No	No		Female	26-35 yrs	Urban	Receiving ART	Yes	Microscopy		Yes	No	Yes	No	Yes	No
Single	Tertiary	Student	1	1-5 yrs	L+N+Z	FMC OW.	Monthly	Fever & Headache	Go to drug shop/chemist	Doctor	Drug shop	Antipyretics (paracetamol)	Arthemeter/lumefantrine	Yes	No	No		Male	25 or younger	Urban	Receiving ART	Yes	RDT		No	Yes	Yes	No	No	No
